# Supplementary material for: Inferring cancer dependencies on metabolic genes from large-scale genetic screens
Source: BMC Biol. 2019 Apr 30;17:37. doi: 10.1186/s12915-019-0654-4 (PMC6489231; doi:10.1186/s12915-019-0654-4)
Supplement: Supplementary file 1 — RNAi models. Excel table containing statistically significant predictive models found using the RNAi screen data. (XLSX 32 kb) [file 12915_2019_654_MOESM1_ESM.xlsx]

## Sheet: Sheet1
Gene	BestFeatures	FeatureImportance	p	r	pFDRWithRandom
AADAT	ExpRelated_SLC25A11, ExpCurrent_AADAT, ExpRelated_ABCD1, ExpRelated_ACSS1, CnvRelated_OGDH, ExpRelated_GLS, ExpRelated_PDHX, ExpRelated_ALDH7A1, CancerType_GBM, CnvRelated_AASS	0.56 0.3 0.27 0.22 0.21 0.19 0.19 0.17 0.16 0.16	7.42629e-20	0.420528	0.00119709
ABCB4	CancerType_Renal, ExpRelated_PLA2G5, CancerType_Head and Neck, ExpRelated_PLA2G12A, Mut_SMO, ExpRelated_PLD2, Mut_PAX5, ExpRelated_LCAT, ExpRelated_CHPT1, Mut_CDH1	0.27 0.23 0.23 0.23 0.2 0.2 0.19 0.19 0.18 0.17	2.17327e-11	0.315447	0.0363976
ABCC5	ExpRelated_PDE7A, ExpRelated_PDE8A, ExpRelated_ADCY2, CancerType_Leukemia, ExpRelated_NPR2, Mut_TP53, ExpRelated_GUCY1A3, ExpRelated_ADCY3, ExpRelated_PDE1C, ExpRelated_GUCY1B3	0.49 0.46 0.33 0.32 0.28 0.27 0.24 0.24 0.23 0.22	2.87796e-14	0.35566	0.0122472
ACAD9	ExpRelated_OXSM, ExpRelated_ACADM, Mut_MLH1, Mut_MYD88, ExpRelated_AGPAT4	0.24 0.22 0.12 0.06 0.02	7.99009e-16	0.375225	0.00642824
ACADL	ExpRelated_NT5C2, ExpRelated_ECHS1, ExpRelated_HADHB, ExpRelated_NME7, ExpRelated_NME3, CnvRelated_RRM1, ExpRelated_ACSS3, ExpRelated_HSD17B4, ExpRelated_ACADSB, Mut_CREBBP	0.35 0.33 0.33 0.24 0.24 0.22 0.2 0.19 0.18 0.17	7.99742e-14	0.349826	0.0138906
ACADSB	CancerType_Leukemia, ExpRelated_MYO5B, ExpRelated_EGFR, Mut_RUNX1, ExpRelated_ESCO2, ExpRelated_MBOAT2, CnvRelated_GCDH, ExpRelated_ACSL6, ExpRelated_ACAA1, ExpRelated_DLAT	0.5 0.44 0.42 0.33 0.3 0.29 0.28 0.26 0.25 0.24	4.1183e-15	0.366439	0.00906975
ACAT1	ExpRelated_CYP4F3, ExpRelated_CYP4F2, ExpRelated_OXCT1, ExpRelated_ACAT2, ExpRelated_UCKL1, ExpRelated_ALDH6A1, ExpRelated_ACAA1, CnvRelated_SCP2, CnvRelated_ACAA1, ExpRelated_FABP1	0.63 0.31 0.3 0.29 0.27 0.25 0.24 0.22 0.21 0.2	1.89358e-15	0.370635	0.00670373
ACLY	ExpRelated_FASN, ExpCurrent_ACLY, ExpRelated_ACO1, Media, CancerType_Renal, ExpRelated_ABCD1, ExpRelated_ACSS2, CnvRelated_IREB2, CnvRelated_SLC25A1, Mut_ALK	0.67 0.43 0.43 0.41 0.39 0.36 0.35 0.28 0.25 0.23	7.63591e-18	0.398788	0.00343781
ACO2	CnvRelated_SLC5A1, CancerType_Bone sarcoma, CnvRelated_PYGL, Mut_EP300	0.17 0.15 0.15 0.01	1.22362e-17	0.396483	0.00380894
ACOT12	ExpRelated_SAT1, CnvRelated_GNPNAT1, ExpRelated_ALDH3A1, CnvRelated_ALDH1A2, CnvRelated_ALDH3A2, ExpRelated_AMDHD2, ExpRelated_ACY3, ExpRelated_ALDH3B2, CnvRelated_PIGL, CnvRelated_ACY1	0.4 0.36 0.31 0.3 0.29 0.29 0.29 0.27 0.26 0.26	4.87742e-16	0.377818	0.00618806
ACOT2	ExpRelated_ACSS1, ExpRelated_HADH, Media, ExpRelated_MLYCD, ExpRelated_CRAT, CancerType_Leukemia, ExpCurrent_ACOT2, CnvRelated_PGAM2, CnvRelated_ACOX3, CancerType_Melanoma	0.61 0.41 0.35 0.32 0.31 0.29 0.27 0.26 0.26 0.24	2.10973e-15	0.370055	0.00749759
ACPP	ExpRelated_ABCC3, ExpRelated_QPRT, ExpRelated_SLC7A9, ExpRelated_SLC36A1, Media, CnvRelated_ABCC3, CnvRelated_AFMID, ExpRelated_ALPI, CnvRelated_ACP5, ExpRelated_ALPL	0.73 0.47 0.43 0.31 0.27 0.26 0.26 0.22 0.21 0.21	8.28304e-16	0.375035	0.00642824
ACSL6	ExpRelated_PTGS2, ExpRelated_ALDH1B1, CnvRelated_PTGS1, ExpRelated_ALDH3A1, ExpRelated_CYP4F22, ExpRelated_ACSL4, Mut_NOTCH1, CnvRelated_PTGS2, ExpRelated_ACOX1, CnvRelated_CYP2A6	0.4 0.38 0.34 0.3 0.29 0.29 0.24 0.24 0.22 0.22	2.49941e-11	0.314532	0.0373784
ADCY10	ExpRelated_ADCY6, ExpRelated_PDE10A, ExpRelated_PDE1A, Mut_ALK, Mut_EGFR, ExpRelated_PDE11A, CnvRelated_PDE8A, Mut_ERBB2, CnvRelated_PDE4B, CancerType_Lung NSCLC	0.78 0.23 0.22 0.2 0.2 0.16 0.14 0.14 0.14 0.13	1.18143e-14	0.360647	0.0108005
ADCY6	ExpCurrent_ADCY6, CnvRelated_ABCC4, CnvCurrent_ADCY6, Mut_MSH2, CancerType_Breast, ExpRelated_PDE4A, Mut_SMARCA4, ExpRelated_ADCY10, Mut_FGFR2, Mut_NOTCH1	0.31 0.2 0.19 0.18 0.17 0.16 0.16 0.14 0.12 0.12	2.57243e-13	0.343004	0.0167593
ADK	Mut_NRAS, ExpCurrent_ADK, Mut_PTEN, CnvRelated_SLC29A2, ExpRelated_AHCY, Mut_RUNX1, ExpRelated_SLC29A3, ExpRelated_SLC28A2, Mut_IDH2, CnvRelated_SLC28A3	0.68 0.46 0.37 0.37 0.3 0.24 0.23 0.22 0.19 0.15	1.56938e-11	0.317567	0.0345999
ADSL	ExpCurrent_ADSL	0.54	1.53211e-21	0.437597	0.00119709
ADSS	CnvRelated_ITPA, Media, CnvRelated_AMPD2, ExpRelated_ADSSL1, CnvRelated_ALDH3B1, Mut_TP53, CnvRelated_ALDH3B2, ExpRelated_GMPPA, ExpRelated_AMPD3, ExpRelated_ALDH3A1	0.35 0.34 0.34 0.33 0.27 0.27 0.25 0.24 0.24 0.22	1.038e-11	0.320235	0.031766
AGPAT4	ExpRelated_EGFR, ExpRelated_DGKA, ExpRelated_HYAL3, CnvRelated_DGKI, ExpRelated_PNPLA3, ExpRelated_HADH, Media, ExpRelated_DGKG, CnvRelated_DGKA, ExpRelated_DGKQ	0.6 0.45 0.31 0.28 0.28 0.26 0.25 0.24 0.23 0.22	1.61561e-14	0.358904	0.0111729
AHCY	ExpCurrent_AHCY, ExpRelated_SLC29A2, ExpRelated_GAMT, ExpRelated_ALDH1A3, CnvRelated_FASN, CnvRelated_GAMT, ExpRelated_MTR, ExpRelated_PNP, ExpRelated_COMTD1, ExpRelated_FASN	0.71 0.32 0.3 0.3 0.28 0.27 0.27 0.26 0.25 0.25	6.44914e-19	0.410583	0.00181182
AKR1A1	ExpRelated_GALK1, ExpCurrent_AKR1A1, ExpRelated_SLC2A1, ExpRelated_KL, ExpRelated_ITPA, ExpRelated_GLO1, CnvRelated_AOC3, ExpRelated_ZADH2, ExpRelated_SLC5A1, CnvRelated_IMPDH2	0.38 0.31 0.29 0.25 0.24 0.24 0.22 0.21 0.21 0.21	4.54614e-17	0.389972	0.00418983
ALAS2	ExpRelated_IDH2, ExpRelated_ME2, ExpRelated_MLYCD, ExpRelated_RRM2, ExpRelated_GCDH, ExpRelated_ALDH6A1, ExpRelated_IDH1, ExpRelated_PCK2, ExpRelated_ENTPD3, ExpRelated_GCSH	0.54 0.37 0.26 0.25 0.25 0.25 0.24 0.24 0.23 0.16	1.84623e-11	0.316512	0.0354041
ALDH1L1	Mut_KRAS, ExpRelated_SLC25A1, ExpRelated_ACSS2, CancerType_Breast, CnvRelated_MTHFD1, CnvRelated_GCH1, ExpRelated_HSD17B10, CnvRelated_MTHFD2L, ExpRelated_ATIC, CancerType_Pancreas	0.84 0.52 0.48 0.4 0.35 0.33 0.29 0.26 0.21 0.21	5.62313e-15	0.364739	0.00952235
ALDOA	ExpRelated_ALPPL2, CnvRelated_DHFR, ExpCurrent_ALDOA, ExpRelated_ALDOC, CnvRelated_ALPL, ExpRelated_ALDH7A1, CnvRelated_ALDH3B1, Media, ExpRelated_ALDH3A1, Mut_BRCA1	0.29 0.28 0.27 0.26 0.24 0.24 0.22 0.21 0.21 0.2	7.29428e-15	0.363312	0.00952235
ALG12	ExpRelated_ALG2, ExpRelated_AK5, CnvCurrent_ALG12, CnvRelated_ALDH1A3, Mut_TP53, Mut_MAP3K1, ExpCurrent_ALG12, CnvRelated_ALDH3B1, ExpRelated_NME6, CnvRelated_ALG5	0.63 0.54 0.5 0.32 0.27 0.25 0.23 0.22 0.21 0.19	4.57657e-13	0.339578	0.0188542
ALOX12B	ExpRelated_ALOX15, ExpRelated_ACSL1, ExpRelated_ACSL3, Mut_TP53, Mut_BRAF, ExpRelated_ACSL4, CancerType_GBM, ExpRelated_SLC27A5, CnvRelated_ALOX12, CancerType_Bone sarcoma	0.37 0.33 0.32 0.29 0.27 0.23 0.23 0.21 0.2 0.19	3.50142e-13	0.341176	0.0174297
AOC2	CancerType_Renal, ExpRelated_ALDH3B2, ExpRelated_SLC6A2, ExpRelated_ENTPD3, Mut_RUNX1, ExpRelated_ENTPD1, ExpRelated_SULT1A1, ExpRelated_ALDH3A2, Media, CnvRelated_AOC3	0.66 0.41 0.4 0.36 0.26 0.24 0.23 0.23 0.23 0.22	1.23324e-12	0.333582	0.0217621
APRT	ExpRelated_TMEM54, ExpRelated_ADH4, ExpRelated_SLC29A3, ExpCurrent_APRT, ExpRelated_PNP, Mut_NF1, CnvRelated_SLC7A6, CnvRelated_ADH1C, CancerType_Breast, ExpRelated_CAD	0.41 0.29 0.27 0.23 0.22 0.22 0.17 0.17 0.16 0.16	6.0515e-12	0.323678	0.02732
ASNS	Media, Mut_DAXX, Mut_AXIN1, Mut_SMO, Mut_GATA2	1.47 0.16 0.12 0.07 0.04	3.44705e-20	0.423982	0.00119709
ATIC	ExpRelated_IMPDH2, ExpCurrent_ATIC, ExpRelated_FPGS, CnvRelated_AMPD1, ExpRelated_GART, CnvRelated_FTCD, CnvRelated_ITPA, Mut_BRAF, CnvRelated_MTHFD1, Media	0.34 0.33 0.27 0.24 0.23 0.21 0.21 0.2 0.2 0.18	2.70232e-13	0.342713	0.0168956
ATP1A1	ExpCurrent_ATP1A1, ExpRelated_ATP1A3, CancerType_Bone sarcoma, CancerType_Lung NSCLC, Mut_KRAS, Mut_CBL, CancerType_Head and Neck, ExpRelated_ATP1B2, Mut_RET, Mut_CSF1R	0.6 0.51 0.38 0.32 0.22 0.2 0.2 0.18 0.17 0.13	1.16654e-17	0.396718	0.00380894
ATP2B2	CancerType_Leukemia, Mut_BRAF, ExpRelated_ATP2B1, CancerType_Ovarian, CnvRelated_SLC8A2, Mut_RET, CancerType_Lung NSCLC, CnvRelated_SLC24A1, Mut_SMAD4, Mut_CBL	0.61 0.54 0.38 0.3 0.29 0.28 0.27 0.26 0.19 0.17	3.75401e-12	0.326689	0.0257836
ATP5A1	Mut_PTCH1	0	1.94076e-15	0.370503	0.00670373
ATP5D	ExpCurrent_ATP5D, ExpRelated_ATP5A1, ExpRelated_OXSM, Media, ExpRelated_MTHFD1L, Mut_FBXW7, CancerType_Melanoma, ExpRelated_PCCB, CnvCurrent_ATP5D, ExpRelated_OTC	0.57 0.5 0.4 0.3 0.21 0.21 0.21 0.2 0.19 0.18	7.21343e-21	0.430899	0.00119709
ATP5G1	Mut_KRAS, ExpRelated_GCH1, ExpRelated_ATP5J2, ExpRelated_PECR, ExpRelated_ATP5I, ExpRelated_PPA2, ExpRelated_ATP5B, CnvCurrent_ATP5G1, ExpRelated_CPS1, ExpRelated_MCCC1	0.4 0.39 0.37 0.3 0.3 0.29 0.27 0.26 0.23 0.23	1.00592e-14	0.361539	0.0105452
ATP5H	ExpRelated_GCH1, CancerType_Head and Neck, CnvRelated_OXSM, Mut_NPM1, CnvRelated_ATP5B, Mut_RET, Mut_HNF1A, CancerType_Renal, Mut_FLT3	1.38 0.3 0.22 0.13 0.13 0.12 0.06 0.06 0.04	1.83161e-18	0.405658	0.00181182
ATP5J2	ExpRelated_GCH1, Mut_EGFR, CancerType_Melanoma, Mut_CDKN2A, Mut_BRAF, Mut_PTEN, Mut_KRAS, Mut_PDGFRA, Mut_STK11	1.01 0.24 0.15 0.07 0.03 0.03 0.02 0.02 0	2.65648e-23	0.454455	0.00119709
ATP6V0D1	ExpCurrent_ATP6V0D1, Media, ExpRelated_ATP6V1F, ExpRelated_ATP6V1C2, ExpRelated_ATP6V0A4, CancerType_Lung SCLC, ExpRelated_ATP6V0E1, ExpRelated_ATP6V0B, Mut_CARD11, Mut_EP300	0.52 0.3 0.25 0.24 0.2 0.18 0.18 0.17 0.17 0.17	1.67717e-16	0.383348	0.00577908
ATP6V0E1	ExpRelated_ATP6V1B2, Media, ExpRelated_ATP6V0A1, CancerType_Melanoma, ExpRelated_ATP6V1G1, ExpRelated_ATP6V1E1, ExpRelated_ATP6V1F, CancerType_Leukemia, ExpRelated_ATP6V0A4, CnvRelated_ATP6V0A1	0.64 0.47 0.34 0.31 0.29 0.29 0.27 0.26 0.25 0.21	5.90595e-11	0.30883	0.0431766
ATP6V1B2	ExpCurrent_ATP6V1B2, ExpRelated_ATP6V1B1, CnvCurrent_ATP6V1B2	1.75 0.7 0.38	4.53704e-32	0.526755	0.00119709
ATP6V1F	ExpRelated_ATP6V1A, Mut_KRAS, ExpCurrent_ATP6V1F, CancerType_Colon, Mut_SMO, ExpRelated_ATP6V0E1, Mut_AR, ExpRelated_ATP6V0A1, ExpRelated_ATP6V0D1	0.25 0.12 0.11 0.11 0.1 0.08 0.05 0.04 0.02	1.16742e-12	0.333917	0.0217621
B3GNT2	ExpRelated_MGAT4A, Mut_CDH1, Mut_FGFR2, Mut_CDKN2A, Mut_ALK, ExpRelated_B3GNTL1	0.21 0.15 0.12 0.09 0.07 0.03	4.17518e-15	0.366364	0.00906975
B3GNT6	CnvRelated_GALNT8, ExpRelated_MGAT1, ExpRelated_GALNT2, Mut_JAK1, ExpRelated_C1GALT1, Media, CnvRelated_B3GNT7, ExpRelated_GALNT11, ExpRelated_CHSY1, CnvRelated_MGAT1	0.39 0.39 0.32 0.31 0.28 0.28 0.27 0.23 0.19 0.19	1.31919e-16	0.384578	0.00548487
B3GNT7	ExpRelated_SLC35D2, ExpRelated_MGAT4B, CancerType_Leukemia, CancerType_Renal, CancerType_Breast, Mut_MLH1, Mut_FGFR2, Mut_NOTCH2, Mut_ATM, Mut_BRAF	0.83 0.55 0.31 0.16 0.1 0.08 0.06 0.06 0.05 0.01	2.44708e-17	0.393063	0.00418983
B4GALNT1	ExpRelated_ST8SIA5, ExpRelated_GALNT10, ExpRelated_GALNT6, ExpRelated_A4GALT, ExpRelated_GALNT8, ExpRelated_B3GNT5, ExpRelated_GAL3ST1, Mut_CDC73, ExpRelated_ABO, ExpCurrent_B4GALNT1	0.63 0.48 0.34 0.25 0.24 0.23 0.22 0.22 0.22 0.21	3.58209e-16	0.379428	0.00618806
BLVRA	CancerType_GBM, ExpRelated_HMOX2, Mut_KRAS, Mut_ARID1A, CnvRelated_BLVRB, Mut_GATA1, Mut_NRAS, Mut_NPM1, Mut_SMAD4, CancerType_Head and Neck	0.52 0.46 0.31 0.28 0.26 0.26 0.24 0.24 0.21 0.2	1.55942e-13	0.345947	0.0159072
CBS	ExpRelated_SLC35D2, ExpRelated_A4GALT, ExpRelated_SLC35B4, ExpRelated_DHCR24, ExpRelated_UGDH, ExpRelated_ENPP2, ExpRelated_AHCYL2, CnvRelated_SLC35D2, ExpRelated_BHMT2, ExpRelated_PYGL	0.79 0.3 0.29 0.24 0.23 0.22 0.22 0.19 0.19 0.18	6.45144e-14	0.351062	0.0135305
CHST4	ExpRelated_B3GNT8, Mut_PTCH1, ExpRelated_HS3ST4, ExpRelated_HS6ST1, ExpRelated_CHST12, ExpRelated_B4GALT1, CnvRelated_B4GALT2, ExpRelated_HS6ST3, ExpRelated_CHST2, CnvRelated_CHST11	0.51 0.46 0.41 0.28 0.27 0.26 0.24 0.21 0.2 0.19	3.38637e-12	0.327335	0.0257836
CMPK1	Media, CnvRelated_RRM2B, Mut_IDH2, CnvRelated_ALDH3B1, CancerType_Breast, CnvRelated_ALDH3B2, CnvRelated_GUCY2C, Mut_BRAF	0.39 0.3 0.09 0.09 0.08 0.08 0.07 0.04	5.86504e-11	0.308877	0.0431766
CNDP1	ExpRelated_SLC15A1, CancerType_Melanoma, Mut_BRAF, CnvCurrent_CNDP1, CnvRelated_SLC15A3, ExpCurrent_CNDP1, CnvRelated_ALDH9A1, Mut_CDH1, ExpRelated_SLC6A6, CancerType_Bone sarcoma	0.59 0.48 0.38 0.29 0.27 0.25 0.22 0.21 0.21 0.17	3.63834e-14	0.354333	0.0122472
COX4I1	ExpRelated_UQCRFS1, Mut_FGFR2, CancerType_Bone sarcoma, ExpRelated_UQCR11, Mut_JAK1	0.3 0.15 0.06 0.05 0.04	2.72439e-12	0.328692	0.025139
COX8A	ExpRelated_COX7C, ExpRelated_COX6C, ExpRelated_COX6B1, ExpRelated_UQCRB, CnvRelated_COX7A1, CancerType_Melanoma, CnvRelated_COX4I2, Mut_ALK, ExpRelated_UQCRQ, Mut_PDGFRA	0.42 0.34 0.31 0.28 0.21 0.21 0.17 0.17 0.14 0.14	5.70554e-12	0.324051	0.0272773
CS	ExpRelated_ACO2, ExpRelated_SLC25A1, ExpCurrent_CS, CnvRelated_PCK2, Mut_JAK1, Mut_MYD88, ExpRelated_PCK2, Mut_ATRX, CancerType_Breast, CancerType_Esophageal	0.44 0.41 0.33 0.33 0.21 0.2 0.17 0.17 0.17 0.16	1.84538e-13	0.344961	0.0160552
CSGALNACT1	ExpRelated_B3GNT5, CnvRelated_MGAT4B, ExpRelated_B3GNT3, ExpRelated_GALNT3, ExpRelated_GALNT5, CnvRelated_GALNT11, CnvRelated_EXTL2, ExpRelated_GCNT2, Mut_TP53, ExpRelated_MGAT4B	0.37 0.31 0.27 0.25 0.23 0.22 0.21 0.18 0.18 0.18	1.6554e-11	0.317221	0.0347996
CYP26B1	ExpCurrent_CYP26B1, CancerType_Head and Neck, ExpRelated_UGT1A6, CnvRelated_UGT2B10, CnvRelated_UGT2B4, Media, ExpRelated_UGT2B15, ExpRelated_UGT2B7, ExpRelated_UGT2B17, CancerType_Melanoma	0.61 0.47 0.41 0.37 0.35 0.34 0.3 0.29 0.28 0.28	2.37429e-11	0.314869	0.0367888
CYP2A13	ExpRelated_CYP2S1, ExpRelated_ACSL4, ExpRelated_CYP4B1, ExpRelated_CYP3A4, ExpRelated_CYP2A7, ExpRelated_CYP4F8, ExpRelated_ACSL5, ExpRelated_CYP4F11, ExpRelated_CYP2B6, ExpRelated_SLC27A2	0.51 0.51 0.51 0.41 0.25 0.23 0.22 0.21 0.2 0.2	6.43761e-20	0.421174	0.00119709
CYP2F1	ExpRelated_CYP2D6, ExpRelated_CYP4Z1, CancerType_Leukemia, CancerType_Bone sarcoma, ExpRelated_CYP4X1, ExpRelated_PTGS2, ExpRelated_ACSL3, CnvRelated_ACSL5, ExpRelated_CYP2J2, ExpRelated_HSD17B2	0.46 0.34 0.32 0.29 0.28 0.26 0.26 0.25 0.25 0.25	9.24436e-11	0.30581	0.0449255
CYP46A1	CancerType_Bone sarcoma, CancerType_Breast, CnvRelated_CYP7A1, ExpRelated_DHCR24, Mut_PIK3CA, CancerType_Melanoma, Mut_BRAF, Mut_SMO, Mut_GATA2, Mut_CARD11	0.5 0.32 0.3 0.25 0.24 0.19 0.19 0.16 0.14 0.14	4.98137e-11	0.309969	0.0421873
CYP4B1	ExpRelated_PTGS1, ExpRelated_CYP4F11, CancerType_Leukemia, ExpCurrent_CYP4B1, ExpRelated_HSD17B7, ExpRelated_HSD17B2, ExpRelated_SLC27A2, ExpRelated_CYP3A4, ExpRelated_ACSL4, ExpRelated_CYP2B6	0.35 0.32 0.3 0.3 0.26 0.25 0.24 0.23 0.22 0.2	8.26814e-13	0.336016	0.0203143
CYP4F12	ExpRelated_ACSL3, ExpRelated_CYP2D6, Media, ExpRelated_CYP4B1, Mut_JAK2, ExpRelated_CYP2E1, ExpRelated_CYP2B6, ExpRelated_CYP4F2, ExpRelated_CYP4F3, ExpRelated_CYP3A5	0.42 0.27 0.24 0.22 0.22 0.2 0.2 0.19 0.18 0.18	1.93006e-11	0.316222	0.0360015
DAD1	ExpCurrent_DAD1, Mut_NOTCH1, CnvRelated_DOLPP1, CancerType_Head and Neck, Media, Mut_ARID1B, Mut_CYLD, ExpRelated_DOLPP1, CancerType_Renal, Mut_SMARCA4	0.4 0.37 0.29 0.29 0.22 0.2 0.18 0.17 0.16 0.16	9.78364e-11	0.305426	0.0449255
DBT	ExpRelated_NT5E, ExpRelated_SLC20A1, ExpRelated_SLC34A2, CnvRelated_ALDH3A1, ExpRelated_SLC25A1, ExpRelated_PYCR1, ExpRelated_ACAD8, ExpRelated_SLC17A1, ExpRelated_OGDH, ExpRelated_ENTPD6	0.68 0.3 0.27 0.26 0.2 0.2 0.18 0.16 0.14 0.14	4.48595e-20	0.422801	0.00119709
DCXR	CancerType_Melanoma, ExpCurrent_DCXR, ExpRelated_PECR, Mut_JAK3, CancerType_GBM, Mut_BRCA1, Media, CancerType_Renal, Mut_TET2, Mut_SMARCA4	1.4 0.54 0.43 0.24 0.23 0.21 0.19 0.15 0.15 0.13	1.76819e-16	0.383077	0.00577908
DDOST	CancerType_Melanoma, CnvRelated_DAD1, ExpRelated_ALG8, CnvRelated_MOGS, Mut_ATM, ExpRelated_RPN1, CancerType_Lung NSCLC, Mut_KRAS, CancerType_Gastric, ExpRelated_DAD1	0.72 0.55 0.38 0.36 0.34 0.24 0.23 0.23 0.18 0.17	6.53477e-11	0.308152	0.0432559
DGKE	ExpCurrent_DGKE, ExpRelated_PLCH2, ExpRelated_DGKD, ExpRelated_AGPAT6, ExpRelated_DGKA, Mut_PIK3CA, CnvRelated_DGKD, Mut_EP300, ExpRelated_PLCD1, ExpRelated_PLCH1	0.39 0.26 0.25 0.25 0.19 0.19 0.18 0.14 0.13 0.13	3.11817e-20	0.42443	0.00119709
DGKI	ExpRelated_DCK, CancerType_Esophageal, ExpRelated_LPL, ExpRelated_DGKA, Mut_NF1, ExpRelated_PLCE1, ExpRelated_DGKZ, CancerType_Renal, CnvRelated_DGKQ, ExpRelated_PLCB3	0.32 0.27 0.24 0.21 0.21 0.19 0.19 0.17 0.16 0.15	1.59198e-12	0.332016	0.021935
DHCR24	ExpRelated_UGCG, ExpRelated_CYP1A1, ExpRelated_CYP2E1, ExpRelated_CYP2A7, CancerType_Renal, ExpRelated_CBS, Mut_TP53, ExpRelated_SLC35A3, CancerType_Lung SCLC, ExpRelated_CYP4F11	0.9 0.38 0.36 0.36 0.32 0.3 0.23 0.23 0.22 0.2	2.11975e-20	0.426149	0.00119709
DHFR	CnvRelated_GART, CnvRelated_FPGS, CnvRelated_FTCD, ExpRelated_ATIC, CnvRelated_ATIC, ExpCurrent_DHFR, CnvRelated_GK2, ExpRelated_DCK, ExpRelated_MGLL, ExpRelated_RRM2B	0.31 0.25 0.24 0.24 0.24 0.23 0.22 0.21 0.2 0.2	1.84981e-10	0.301066	0.04944
DHODH	ExpRelated_VNN1, ExpRelated_PFKP, ExpRelated_NDUFS3, ExpRelated_ALDH7A1, ExpRelated_ENTPD1, CnvRelated_ALDH3A2, CancerType_Renal, ExpRelated_ACAA2, ExpRelated_NDUFB3, ExpRelated_PYCRL	0.59 0.53 0.38 0.31 0.28 0.26 0.26 0.25 0.24 0.24	6.53899e-20	0.421103	0.00119709
DOT1L	ExpRelated_SUV39H2, ExpRelated_EHMT1, ExpCurrent_DOT1L, ExpRelated_DNMT3A, ExpRelated_EHMT2, ExpRelated_SETDB1, Mut_STK11, Mut_BRCA2, Mut_SMAD2, Mut_MSH6	0.39 0.38 0.37 0.35 0.29 0.27 0.22 0.22 0.22 0.16	1.024e-13	0.348396	0.0142819
DPM3	ExpCurrent_DPM3, CancerType_GBM, ExpRelated_PIGM, ExpRelated_PIGB, CnvRelated_PIGB, CnvRelated_ALG6, ExpRelated_DOLPP1, Mut_CASP8, Media, CancerType_Renal	0.54 0.45 0.34 0.26 0.22 0.18 0.17 0.16 0.15 0.14	9.45416e-18	0.397746	0.00380894
ELOVL2	ExpRelated_TAZ, Media, ExpRelated_CPT1B, ExpRelated_AGPAT4, CnvRelated_PNPLA3, CancerType_Melanoma, CnvRelated_CPT1C, ExpRelated_ELOVL5, CnvRelated_EGFR, Mut_RET	0.65 0.38 0.33 0.27 0.26 0.26 0.25 0.24 0.21 0.19	7.79147e-20	0.420311	0.00119709
ENPP1	ExpRelated_ACP2, ExpRelated_ENTPD3, CnvRelated_ACOT1, ExpRelated_PPAP2B, ExpRelated_TRNT1, CnvRelated_NT5E, CancerType_Lung SCLC, CancerType_Bone sarcoma, CnvRelated_ACPP, ExpRelated_SKIV2L2	0.4 0.29 0.21 0.21 0.21 0.2 0.18 0.18 0.17 0.17	2.13496e-12	0.330206	0.0234875
ENTPD2	ExpRelated_GSR, CnvRelated_ACSS3, CnvRelated_SLC17A4, ExpRelated_ENTPD8, ExpRelated_ALDH9A1, ExpCurrent_ENTPD2, CnvRelated_ATG9B, CnvRelated_NT5C1B, ExpRelated_ACSS1, ExpRelated_GPX2	0.31 0.27 0.27 0.26 0.23 0.22 0.19 0.18 0.18 0.18	8.61393e-11	0.306289	0.0449255
ESCO1	ExpRelated_CPT1A, ExpRelated_EGFR, ExpRelated_AGPAT3, ExpRelated_HADH, ExpRelated_HYAL3, ExpRelated_SLC25A1, Mut_TP53, Mut_AR, CancerType_GBM, Mut_APC	0.84 0.81 0.63 0.3 0.25 0.2 0.18 0.17 0.16 0.15	3.12626e-21	0.434532	0.00119709
ETNK1	ExpRelated_ALDH1A3, ExpRelated_ETNK2, ExpRelated_GLB1, CancerType_Leukemia, ExpRelated_PHOSPHO1, CancerType_Head and Neck, CancerType_Lung NSCLC, CancerType_Breast, CnvCurrent_ETNK1, ExpCurrent_ETNK1	0.48 0.47 0.43 0.36 0.3 0.29 0.27 0.27 0.27 0.26	6.82533e-14	0.350738	0.0137122
FASN	ExpRelated_ACAA2, ExpRelated_CPT1C, ExpRelated_ALDH2, CancerType_Lung NSCLC, Mut_IDH2, ExpRelated_ACSL3, CnvRelated_SLC29A2, ExpRelated_SLC25A10, CnvRelated_SLC5A3, ExpRelated_ADA	0.33 0.32 0.28 0.22 0.21 0.19 0.17 0.17 0.17 0.17	5.58206e-16	0.377112	0.00618806
FDPS	ExpRelated_SLC27A2, Media, ExpRelated_ACSL5, CnvRelated_PPA1, ExpRelated_IDI1, CnvRelated_IDI1, CnvRelated_IDI2, ExpRelated_PPA2, ExpRelated_MVD, ExpRelated_ACSL3	1.05 0.52 0.47 0.37 0.36 0.35 0.3 0.27 0.26 0.23	3.16948e-14	0.355115	0.0122472
FOLR3	ExpRelated_MTHFR, ExpRelated_SLC19A1, ExpRelated_FOLR1, CancerType_Leukemia, ExpRelated_MTR, Mut_KMT2C, Mut_FLT3, Mut_DNMT1, Mut_STK11, Mut_RET	0.76 0.51 0.31 0.29 0.29 0.27 0.22 0.19 0.19 0.15	5.45977e-13	0.33852	0.0194876
GALNT10	ExpCurrent_GALNT10, ExpRelated_B4GALNT1, ExpRelated_GALNT11, CnvRelated_GALNT1, ExpRelated_CSGALNACT1, ExpRelated_GALNT14, ExpRelated_SLC35A2, Mut_EGFR, CnvRelated_CSGALNACT2, CnvRelated_B3GNT6	0.26 0.25 0.24 0.24 0.22 0.21 0.19 0.18 0.17 0.16	4.60577e-11	0.310492	0.0415086
GALNT8	CancerType_Leukemia, ExpRelated_B3GNT6, ExpRelated_GALNT7, ExpRelated_GALNT10, CancerType_Head and Neck, ExpRelated_GALNT2, CancerType_Pancreas, Mut_EP300, Mut_MSH2, Mut_SMAD2	0.61 0.3 0.2 0.2 0.19 0.18 0.18 0.17 0.16 0.14	2.90772e-13	0.342279	0.0173
GART	ExpRelated_PFAS, CnvCurrent_GART, CnvRelated_SLC25A1, ExpRelated_MTHFD2L, Mut_PIK3CA, CnvRelated_PFAS, ExpRelated_ATIC, ExpRelated_PPAT, CnvRelated_ATIC, Mut_SMARCA4	0.64 0.36 0.31 0.26 0.24 0.24 0.22 0.22 0.2 0.2	6.41981e-21	0.431408	0.00119709
GBA	ExpRelated_SLC27A2, ExpRelated_ACSL4, CnvRelated_PYGL, Mut_CREBBP, Mut_EP300, CnvRelated_SLC5A3, CnvRelated_GAA, ExpRelated_SLC2A12, CnvRelated_COL4A3BP, Mut_TP53	0.34 0.26 0.19 0.18 0.16 0.16 0.16 0.14 0.14 0.13	4.83108e-15	0.365569	0.00906975
GBGT1	ExpRelated_GALNT3, CnvRelated_B3GALNT1, ExpRelated_GALNT12, Mut_KRAS, CancerType_Breast, ExpRelated_GALNT6, ExpRelated_GALNT7, ExpRelated_GALNT5, CancerType_Lung NSCLC, Mut_MLH1	0.96 0.52 0.48 0.41 0.38 0.32 0.29 0.28 0.26 0.17	5.41712e-17	0.389091	0.00478838
GCK	ExpRelated_PGM1, ExpRelated_HKDC1, ExpRelated_KHK, ExpRelated_ALDH5A1, ExpRelated_PFKP, ExpRelated_PFKM, CnvRelated_SLC27A2, ExpRelated_GNPDA1, ExpRelated_SLC2A4, ExpRelated_SLC27A2	0.48 0.46 0.44 0.4 0.28 0.24 0.23 0.19 0.19 0.19	2.8006e-19	0.41446	0.00119709
GLB1	ExpRelated_ETNK2, ExpRelated_PCYT2, ExpRelated_ALDH1A3, ExpRelated_CTSA, ExpRelated_ALDH3B1, ExpRelated_ARSB, Mut_ATM, CnvRelated_GALC, ExpRelated_GNS, CnvRelated_CHKA	0.45 0.39 0.33 0.32 0.31 0.3 0.25 0.22 0.21 0.2	9.21995e-14	0.349004	0.0139414
GLS	ExpRelated_NAGS, ExpRelated_ACSS1, ExpRelated_GLUD1, ExpRelated_HIBCH, ExpRelated_SLC25A18, CancerType_Leukemia, ExpRelated_FPGS, Mut_MYD88, ExpRelated_GLUD2, Mut_KMT2C	0.61 0.55 0.33 0.31 0.3 0.26 0.24 0.23 0.21 0.2	7.17083e-11	0.307527	0.0441329
GNPDA1	ExpRelated_FBP1, ExpRelated_GFPT2, ExpRelated_ACSS1, ExpRelated_PFKP, ExpRelated_PFKFB2, CancerType_Melanoma, Media, CnvRelated_FBP2, ExpRelated_HK3, CnvRelated_GNPNAT1	0.59 0.51 0.45 0.26 0.24 0.23 0.23 0.2 0.2 0.19	1.36885e-10	0.303136	0.0479575
GNS	ExpCurrent_GNS, CancerType_Melanoma, CnvRelated_HEXB, ExpRelated_HEXA, ExpRelated_HEXB, Mut_CIC, Mut_FGFR3, CancerType_GBM, CnvRelated_HEXA, ExpRelated_GLB1	0.66 0.52 0.39 0.39 0.23 0.21 0.21 0.17 0.16 0.15	4.42167e-16	0.378331	0.00618806
GPX1	ExpRelated_ENTPD2, ExpRelated_ENTPD3, ExpRelated_ENTPD8, ExpRelated_GPX2, CnvRelated_GSR, Mut_PTEN, CnvRelated_ENTPD2, CnvRelated_PRDX2, ExpRelated_PRDX2, CnvRelated_GPX2	0.44 0.4 0.36 0.34 0.29 0.29 0.28 0.27 0.26 0.22	2.3827e-16	0.381541	0.00614509
GUCY2C	CancerType_GBM, ExpRelated_ALDH3B1, CancerType_Renal, CnvRelated_PDE6A, CnvRelated_NME6, ExpRelated_GUCY2F, Mut_PIK3R1, ExpRelated_NPR2, Mut_CARD11, Mut_NRAS	0.36 0.33 0.31 0.26 0.17 0.16 0.15 0.14 0.14 0.1	3.47438e-14	0.354594	0.0122472
GUCY2F	ExpRelated_PDE5A, ExpRelated_CTH, ExpRelated_PDE2A, CnvRelated_GUCY1A2, ExpRelated_PDE6G, CnvRelated_NPR1, CnvRelated_GUCY1B2, ExpRelated_GUCY1A2, ExpRelated_ABCC5, Mut_BRAF	0.43 0.41 0.38 0.31 0.26 0.25 0.24 0.2 0.2 0.19	1.70262e-10	0.301637	0.0486779
HADHA	ExpRelated_GGT1, ExpRelated_EHHADH, ExpRelated_SC5D, ExpRelated_GGT7, ExpRelated_HADHB, ExpRelated_AOX1, ExpRelated_ITPA, Mut_NOTCH1, ExpRelated_FASN, CnvRelated_ACAA2	0.3 0.29 0.22 0.21 0.2 0.18 0.17 0.17 0.17 0.17	9.44402e-12	0.320841	0.031093
HAS3	CnvRelated_HAS2, ExpRelated_PIGQ, CancerType_Leukemia, CnvRelated_PIGQ, Mut_MLH1, Mut_JAK3, CnvRelated_PIGH, Mut_SMO, Mut_EP300, Mut_DAXX	0.43 0.39 0.36 0.33 0.26 0.23 0.22 0.17 0.09 0.07	1.13231e-10	0.304432	0.0461314
HK3	ExpRelated_HKDC1, CnvRelated_SLC2A3, ExpRelated_SLC27A2, CnvRelated_ACSL5, Mut_CYLD, ExpRelated_TKTL2, ExpRelated_PFKFB2, ExpRelated_ACO2, CnvRelated_HKDC1, ExpRelated_PFKFB4	0.3 0.29 0.28 0.23 0.22 0.22 0.21 0.21 0.19 0.18	3.4417e-15	0.367414	0.00906975
HKDC1	ExpRelated_PFKP, ExpRelated_ACSL6, ExpRelated_PFKM, ExpRelated_SLC2A3, ExpRelated_SLC2A5, ExpRelated_SLC2A1, ExpRelated_SLC2A8, ExpRelated_PFKFB2, ExpRelated_ACO1, CnvRelated_ACSL1	0.47 0.29 0.26 0.25 0.25 0.23 0.22 0.21 0.19 0.19	9.48091e-20	0.419421	0.00119709
HMOX2	ExpRelated_SLC46A1, CnvRelated_BLVRB, ExpCurrent_HMOX2, CnvCurrent_HMOX2, CnvRelated_BLVRA, CancerType_Lung NSCLC, Mut_CASP8, CancerType_Lung SCLC, ExpRelated_BLVRB, CancerType_Leukemia	0.7 0.46 0.44 0.43 0.42 0.4 0.34 0.33 0.33 0.28	8.22861e-11	0.306598	0.0449255
HS2ST1	ExpRelated_CHST3, CancerType_Melanoma, ExpRelated_CHST7, Mut_BRAF, CancerType_Leukemia, ExpRelated_CHST2, ExpRelated_HS3ST2, CnvRelated_CHST11, ExpRelated_UST, ExpRelated_CHST11	0.66 0.48 0.46 0.44 0.35 0.32 0.31 0.25 0.23 0.22	1.10909e-20	0.429012	0.00119709
HS3ST2	Media, Mut_BRAF, ExpRelated_CHST14, CnvRelated_HS3ST3A1, ExpRelated_UST, ExpRelated_GAL3ST1, CancerType_Gastric, ExpRelated_CHST2, ExpRelated_HS3ST6, ExpRelated_SLC35B2	0.59 0.35 0.31 0.28 0.19 0.17 0.17 0.16 0.16 0.16	1.77614e-17	0.394649	0.00380894
HS6ST3	ExpRelated_CHST3, ExpRelated_HS3ST2, ExpRelated_GAL3ST1, ExpRelated_HS2ST1, ExpRelated_HS3ST6, ExpRelated_CHST4, ExpRelated_HS6ST1, CnvRelated_NDST3, ExpRelated_HS3ST1, ExpRelated_CHST7	0.58 0.57 0.46 0.43 0.39 0.37 0.31 0.3 0.3 0.28	4.1649e-18	0.401725	0.00181182
HSD17B10	ExpCurrent_HSD17B10, CancerType_GBM, Mut_ATM, Mut_ARID1B, Mut_ARID1A, Mut_NOTCH1	1.1 0.65 0.11 0.1 0.06 0.02	2.15444e-18	0.404885	0.00181182
IDH3A	ExpRelated_IDH2, Media, ExpRelated_AASS, CnvRelated_ME2, ExpRelated_MLYCD, ExpRelated_ME3, ExpRelated_RRM1, Mut_RB1, ExpRelated_GCDH, CnvRelated_AZIN2	0.49 0.42 0.39 0.26 0.22 0.2 0.2 0.19 0.19 0.18	7.50927e-13	0.336599	0.0202135
IMPDH2	ExpRelated_AMPD2, ExpRelated_GMPR, CnvRelated_AMPD1, CancerType_Lung NSCLC, Mut_AKT1, ExpCurrent_IMPDH2, CancerType_Head and Neck, Mut_CARD11, Mut_KIT, ExpRelated_NT5C2	0.32 0.24 0.21 0.19 0.13 0.13 0.12 0.11 0.1 0.1	3.94861e-13	0.34046	0.0183555
INPP5A	ExpRelated_SYNJ2, ExpRelated_PIK3CG, CnvRelated_PIK3R1, ExpRelated_PLCE1, ExpRelated_PLCD3, ExpRelated_PIK3R3, CnvRelated_PLCB1, Media, CancerType_Lung NSCLC, ExpRelated_PLCG1	0.49 0.42 0.33 0.32 0.28 0.25 0.23 0.21 0.21 0.21	3.80926e-15	0.366863	0.00906975
INPP5E	CancerType_Lung SCLC, ExpRelated_PIKFYVE, ExpRelated_OCRL, ExpRelated_PIK3C2B, CnvRelated_PLCL1, ExpRelated_PIK3CD, CnvRelated_PLCB4, ExpRelated_PLCB4, CnvRelated_PIP5K1B, ExpRelated_PLCB2	0.45 0.32 0.28 0.27 0.23 0.22 0.21 0.19 0.19 0.18	3.59829e-11	0.312131	0.0394337
KDSR	CancerType_Lung NSCLC, Mut_KRAS, Mut_BRCA1, Mut_DNMT1, Mut_JAK1, Mut_JAK3, CancerType_Leukemia, Mut_RUNX1, Mut_PDGFRA, Mut_TSC1	0.33 0.32 0.21 0.2 0.18 0.18 0.17 0.16 0.16 0.13	5.58184e-14	0.351892	0.0128436
KMT2C	ExpRelated_DNMT3A, ExpRelated_SETDB1, CnvRelated_EHMT2, CnvRelated_SETDB1, ExpRelated_EHMT2, ExpCurrent_KMT2C, Mut_CIC, ExpRelated_SUV39H2, Mut_NF1, Mut_MAP2K1	0.62 0.55 0.47 0.42 0.41 0.35 0.24 0.2 0.2 0.2	1.12881e-16	0.385373	0.00548487
MAN1C1	CancerType_Melanoma, ExpRelated_ENTPD4, ExpRelated_TYR, ExpRelated_PDE10A, ExpRelated_MAN2A1, Mut_APC, Mut_ATRX, Mut_CDC73, Mut_ALK, Mut_MSH6	0.72 0.31 0.3 0.28 0.24 0.24 0.22 0.17 0.17 0.16	7.01255e-18	0.399202	0.00264621
MBOAT2	ExpRelated_MBOAT7, ExpRelated_EGFR, ExpRelated_ELOVL6, ExpRelated_ESCO1, ExpRelated_ACAD9, CnvRelated_CPT2, CnvRelated_SLC25A1, Mut_SMAD4, CnvRelated_ELOVL2, Mut_BRAF	0.33 0.31 0.25 0.24 0.2 0.2 0.2 0.17 0.15 0.13	3.03066e-11	0.313265	0.037882
MCCC2	ExpRelated_SUCLG2, ExpRelated_SLC25A10, ExpRelated_GCH1, ExpRelated_ECHS1, ExpRelated_IVD, Media, ExpRelated_CA5B, CnvRelated_LEFTY1, ExpRelated_COASY, ExpRelated_CA5A	0.49 0.4 0.37 0.28 0.26 0.25 0.24 0.21 0.21 0.19	9.321e-11	0.305754	0.0449255
MGAT4B	ExpRelated_A4GNT, ExpRelated_EXT1, ExpRelated_B3GNTL1, Mut_BRAF, CnvRelated_A4GNT, ExpRelated_FUT8, Media, ExpRelated_CHSY3, CancerType_Breast, ExpRelated_MGAT4A	0.71 0.58 0.5 0.34 0.31 0.3 0.28 0.26 0.2 0.18	1.86415e-16	0.382806	0.00577908
MGAT5	ExpRelated_EXT2, ExpRelated_EXTL3, ExpRelated_B3GNT5, ExpRelated_CSGALNACT1, ExpRelated_SLC35D2, ExpRelated_MGAT2, ExpRelated_CHPF, ExpRelated_GCNT4, ExpRelated_MGAT1, CnvRelated_B3GNT8	0.69 0.47 0.34 0.33 0.28 0.26 0.24 0.22 0.22 0.21	7.61207e-11	0.307124	0.0449255
MMAA	CancerType_Breast, Mut_ARID1A, Mut_PTCH1, Mut_EP300, Mut_IDH1, Mut_GNAS, Mut_DNMT1, CancerType_GBM, Mut_RB1, Mut_MLH1	1.87 0.49 0.44 0.42 0.41 0.39 0.39 0.36 0.35 0.31	3.8293e-11	0.311718	0.0399872
MPI	ExpRelated_GFPT2, ExpRelated_PFKM, CnvRelated_PFKP, Media, ExpRelated_GCK, ExpRelated_GNPDA1, CancerType_Melanoma, CancerType_Breast, Mut_ARID1A, ExpRelated_PMM1	0.59 0.45 0.41 0.28 0.23 0.22 0.22 0.21 0.2 0.19	2.30913e-13	0.343642	0.0167593
MTHFD1	CancerType_Leukemia, ExpRelated_FTCD, CnvRelated_HADH, ExpRelated_ATIC, ExpRelated_MTHFR, Mut_MAP3K1, CnvRelated_ATIC, Mut_FGFR3, CancerType_Endometrial, CnvRelated_SLC26A4	0.32 0.29 0.27 0.2 0.18 0.17 0.13 0.13 0.11 0.08	1.79437e-11	0.316697	0.0349943
MTHFD1L	ExpRelated_NT5M, ExpRelated_MTHFD2, ExpRelated_ATP5L, ExpCurrent_MTHFD1L, ExpRelated_ATP5G2, ExpRelated_ATP5A1, ExpRelated_RRM2, ExpRelated_MCCC1, CnvRelated_ATP5A1, CnvRelated_FPGS	0.5 0.41 0.39 0.32 0.3 0.27 0.27 0.22 0.22 0.21	2.18879e-14	0.357203	0.0117488
NDUFA11	ExpRelated_MYO5B, CancerType_Colon, Mut_BRAF, Mut_ARID1A, CancerType_Melanoma, Mut_SMAD4, Mut_MSH6	0.9 0.29 0.2 0.19 0.18 0.03 0.01	8.18526e-16	0.375098	0.00642824
NDUFB2	ExpRelated_ENTPD8, ExpRelated_MYO5B, ExpRelated_PYCRL, CnvRelated_PYCR1, ExpRelated_EARS2, CnvRelated_ENTPD8, ExpRelated_NDUFS6, ExpRelated_DLAT, ExpRelated_NDUFS4, ExpRelated_NDUFC1	0.51 0.5 0.36 0.33 0.32 0.3 0.28 0.27 0.27 0.24	1.86741e-22	0.446464	0.00119709
NDUFB7	ExpRelated_NDUFA11, ExpRelated_NDUFA4L2, ExpRelated_HADHB, CnvRelated_NDUFC2, ExpRelated_ALDH2, ExpRelated_ENTPD1, CancerType_Breast, CnvRelated_NDUFA11, ExpCurrent_NDUFB7, ExpRelated_NDUFA1	0.29 0.26 0.26 0.25 0.23 0.21 0.2 0.19 0.19 0.19	4.31857e-15	0.366181	0.00906975
NDUFB8	CancerType_Lung SCLC, CnvRelated_IK, CancerType_Gastric	0.15 0.1 0.01	2.47175e-12	0.329297	0.0245318
NDUFB9	ExpRelated_ENTPD8, ExpRelated_MYO5B, CancerType_Melanoma, CnvRelated_NDUFA6, ExpRelated_VNN1, ExpRelated_ALDH2, CancerType_Leukemia, CnvRelated_EARS2, CancerType_Renal, CancerType_Esophageal	0.39 0.31 0.24 0.19 0.16 0.12 0.11 0.1 0.1 0.09	3.18777e-18	0.403011	0.00181182
NDUFC2	CnvRelated_MYO5B, ExpRelated_ALDH1B1, ExpRelated_NDUFB11, ExpRelated_NDUFV3, ExpRelated_MARK1, CnvRelated_ALDH1B1, ExpRelated_MYO5B, ExpRelated_NDUFA4L2, CnvRelated_ACAA2, CnvRelated_DLAT	0.45 0.4 0.4 0.3 0.29 0.29 0.26 0.26 0.22 0.22	2.7097e-22	0.444915	0.00119709
NDUFS1	CancerType_Breast, ExpRelated_MYO5B, ExpRelated_PYCR1, ExpRelated_NDUFB11, ExpRelated_TUSC3, CnvRelated_PYCR1, ExpRelated_NDUFA10, ExpRelated_DHODH, ExpRelated_NDUFA9, ExpRelated_NDUFA4	0.52 0.42 0.35 0.31 0.29 0.28 0.25 0.24 0.24 0.23	6.44802e-14	0.351065	0.0135305
NDUFS5	ExpRelated_ENTPD8, ExpRelated_NDUFB5, ExpRelated_ETFDH, Media, ExpRelated_MYO5B, ExpRelated_ALDH3A2, CnvRelated_NDUFA7, ExpRelated_ACAA2, ExpRelated_NDUFB7, ExpRelated_NDUFA11	0.32 0.28 0.26 0.25 0.25 0.23 0.21 0.2 0.18 0.18	4.80836e-13	0.339282	0.0188542
NDUFS7	ExpRelated_MYO5B, Mut_SMAD2, Mut_JAK2, Mut_AMER1, ExpRelated_ENTPD8, ExpRelated_NDUFAB1	0.23 0.09 0.08 0.06 0.04 0.02	9.57757e-24	0.458552	0.00119709
NDUFV1	ExpRelated_ENTPD8, ExpRelated_NDUFA2, ExpRelated_MYO5B, CnvRelated_NDUFA3, CnvRelated_NDUFV3, ExpRelated_NDUFA12, CancerType_Breast, ExpRelated_ALDH2, ExpRelated_NDUFA9, ExpRelated_DLAT	0.66 0.3 0.3 0.28 0.27 0.23 0.22 0.21 0.21 0.21	1.40441e-30	0.515617	0.00119709
NDUFV3	ExpRelated_NDUFA1, ExpRelated_NDUFB1, ExpRelated_PYCRL, Media, ExpRelated_NDUFB4, ExpRelated_NDUFS3, CnvRelated_NDUFB4, ExpRelated_NDUFS5, ExpRelated_NDUFA6, ExpRelated_NDUFAB1	0.29 0.27 0.26 0.25 0.24 0.23 0.22 0.21 0.21 0.2	4.57373e-15	0.365868	0.00906975
NME2	ExpRelated_DTYMK, Media, ExpRelated_KIAA0319, CnvRelated_ADSS, ExpRelated_ALDH3B2, ExpRelated_ADSSL1, CancerType_Leukemia, ExpRelated_SI, ExpRelated_UGP2, ExpRelated_RRM2B	0.28 0.27 0.27 0.24 0.21 0.21 0.19 0.18 0.18 0.18	1.58455e-10	0.302132	0.0486616
NSF	ExpCurrent_NSF	0.79	1.04748e-17	0.397245	0.00380894
NT5C3A	ExpRelated_UPP1, CancerType_Leukemia, ExpRelated_NT5E, ExpRelated_SLC35D2, ExpRelated_ENTPD2, ExpRelated_SLC29A2, ExpRelated_ENTPD3, ExpRelated_SLC29A1, ExpRelated_SLC35A2, ExpRelated_ENTPD1	0.83 0.65 0.64 0.38 0.35 0.34 0.29 0.27 0.26 0.24	1.40472e-28	0.499996	0.00119709
NT5E	ExpRelated_FASN, ExpRelated_NT5C, ExpRelated_SLC29A2, ExpRelated_ATG9B, ExpRelated_GGT5, ExpRelated_ALDH3A2, ExpRelated_SLC17A4, CnvRelated_NT5C2, ExpRelated_SLC34A1, CnvRelated_NOS1	0.33 0.27 0.27 0.26 0.25 0.25 0.23 0.22 0.22 0.21	2.00914e-18	0.405218	0.00181182
OCRL	ExpRelated_PIK3CG, ExpRelated_PIK3R5, CnvRelated_PIK3CG, CnvRelated_PIP5K1C, ExpRelated_PIK3R3, Mut_TSC1, ExpRelated_PIP5K1B, Mut_SMARCA4, ExpRelated_PLCB3, ExpRelated_PI4KA	0.38 0.32 0.24 0.22 0.2 0.19 0.16 0.15 0.14 0.13	1.37313e-13	0.34669	0.0156035
OGDH	ExpRelated_NT5E, ExpRelated_TPH1, ExpRelated_ENTPD1, ExpRelated_OGDHL, Mut_BAP1, Mut_NRAS	0.38 0.33 0.24 0.13 0.12 0.05	2.55079e-17	0.392857	0.00418983
OGDHL	ExpRelated_PCBD1, ExpCurrent_OGDHL, ExpRelated_ALDH2, ExpRelated_ALDH3A2, ExpRelated_ENTPD3, ExpRelated_ALDH1B1, ExpRelated_TMEM91, Media, ExpRelated_ENTPD6, CnvRelated_TPH1	0.45 0.38 0.34 0.28 0.18 0.18 0.18 0.18 0.17 0.17	1.79168e-15	0.370932	0.00642824
PAFAH1B1	CnvRelated_PIGL, ExpCurrent_PAFAH1B1, CnvRelated_ALDH3A1, CnvRelated_ACY3, CnvCurrent_PAFAH1B1, Mut_AKT1, Mut_PTCH1	0.56 0.52 0.46 0.15 0.15 0.07 0.05	1.31627e-16	0.384589	0.00548487
PAICS	Media, ExpRelated_OGDHL, Mut_CTNNB1, Mut_TET2, Mut_TP53, CancerType_Head and Neck, Mut_GNAS, CancerType_Colon, Mut_PDGFRA, Mut_DNMT1	0.74 0.48 0.32 0.28 0.28 0.22 0.17 0.15 0.15 0.15	7.80292e-13	0.336367	0.0202135
PDE2A	CancerType_Melanoma, ExpRelated_PDE1B, ExpRelated_ADCY6, Mut_BRAF, ExpRelated_PDE3B, ExpRelated_ADCY1, ExpRelated_GMPR, CancerType_Leukemia, CnvRelated_PDE3A, ExpRelated_PDE6G	0.62 0.49 0.41 0.4 0.36 0.34 0.33 0.33 0.31 0.26	1.31322e-21	0.438255	0.00119709
PEMT	CnvRelated_ATP8A1, ExpCurrent_PEMT, ExpRelated_PLD1, CancerType_GBM, Mut_KMT2C, CnvRelated_PIGG, Mut_MSH6, CnvRelated_PIGN, ExpRelated_COQ3, Mut_NOTCH2	0.49 0.39 0.34 0.31 0.29 0.26 0.26 0.23 0.22 0.22	2.62096e-12	0.328933	0.0245964
PFAS	ExpCurrent_PFAS, Mut_NRAS, Mut_JAK3, Mut_FGFR3	0.82 0.07 0.05 0.04	2.03241e-14	0.357619	0.011522
PGK1	Media, ExpRelated_ACOT4, ExpCurrent_PGK1, Mut_CASP8, CancerType_Melanoma, Mut_CDKN2A, Mut_TNFAIP3	0.57 0.2 0.11 0.05 0.04 0.04 0.02	3.17391e-11	0.31296	0.037882
PI4K2A	ExpRelated_PIK3C2B, ExpRelated_PIP4K2B, ExpRelated_PIGC, CnvRelated_PLCH2, ExpRelated_PIP4K2A, ExpRelated_PLCB1, ExpRelated_PI4KA, CnvRelated_PIK3CD, Mut_HNF1A, CnvRelated_PIK3CA	0.4 0.32 0.28 0.27 0.26 0.25 0.22 0.22 0.22 0.22	8.9791e-11	0.306008	0.0449255
PI4KA	ExpCurrent_PI4KA, ExpRelated_PLCD3, Mut_HRAS, Mut_PDGFRA, Mut_TP53	1.31 0.57 0.08 0.06 0.03	4.38238e-28	0.49601	0.00119709
PIP5K1A	CnvRelated_PIK3CG, ExpRelated_PIP5K1B, ExpRelated_PLCB3, ExpRelated_PLCH2, ExpRelated_PI4KB, ExpRelated_SYNJ2, ExpRelated_PLCB4, ExpRelated_PIK3CG, ExpRelated_PIP4K2A, ExpRelated_PLCD4	0.46 0.4 0.38 0.36 0.36 0.35 0.29 0.28 0.26 0.25	2.14241e-13	0.344083	0.01648
PLA2G2E	ExpRelated_PLA2G12A, Mut_TET2, CancerType_Lung SCLC, CancerType_Bone sarcoma, ExpRelated_PLA2G5, Mut_MET, ExpRelated_PLA2G3, ExpRelated_LCAT, CnvRelated_LCAT, CancerType_Colon	0.57 0.38 0.32 0.27 0.26 0.26 0.26 0.21 0.2 0.19	4.83236e-11	0.310172	0.0421873
PLA2G6	CnvRelated_LRAT, ExpRelated_PLD2, Media, ExpRelated_MGLL, Mut_CTNNB1, ExpRelated_ATP10A, Mut_GATA1, Mut_NOTCH2, CancerType_Leukemia, Mut_FGFR3	0.25 0.24 0.2 0.19 0.11 0.11 0.1 0.09 0.08 0.07	9.52327e-14	0.348817	0.0141131
PLCD4	ExpRelated_INPP5A, ExpRelated_INPP5D, ExpRelated_PIK3R1, CnvRelated_IMPA2, ExpRelated_PLCD3, ExpRelated_PLCB1, ExpRelated_PIP4K2C, ExpRelated_PIK3CG, ExpRelated_PIK3R5, CnvRelated_PLCB4	0.47 0.44 0.32 0.3 0.28 0.28 0.27 0.26 0.26 0.25	3.63529e-14	0.354337	0.0122472
PLCE1	ExpRelated_PLCB3, ExpRelated_PIP4K2A, ExpRelated_PIP4K2C, CnvRelated_PIK3C2A, ExpRelated_INPP1, ExpRelated_PIP5K1C, ExpRelated_PIK3R2, ExpRelated_PLCH1, ExpRelated_INPP5J, ExpRelated_OCRL	0.43 0.36 0.34 0.28 0.28 0.26 0.25 0.25 0.24 0.24	1.98369e-11	0.316044	0.0360015
PLCXD2	ExpRelated_PIP5K1B, ExpRelated_INPP5B, ExpRelated_PLCB3, ExpRelated_INPP5J, ExpRelated_ITPKC, ExpRelated_PIP4K2A, ExpRelated_PIK3R3, ExpRelated_PIP4K2B, ExpRelated_PLCG2, CnvRelated_PIK3R2	0.42 0.32 0.31 0.3 0.29 0.28 0.28 0.27 0.27 0.26	1.40082e-11	0.318303	0.0341716
PLCZ1	ExpRelated_PLCG1, ExpRelated_SYNJ2, CnvRelated_PIKFYVE, ExpRelated_PIK3C2B, CnvRelated_PIK3C2G, ExpRelated_IMPA2, ExpRelated_PLCB3, ExpCurrent_PLCZ1, CnvRelated_INPP5J, ExpRelated_PLCH1	0.41 0.38 0.3 0.28 0.28 0.24 0.23 0.22 0.22 0.22	9.67129e-11	0.305504	0.0449255
PNLIPRP1	Mut_RB1, CancerType_Leukemia, CancerType_GBM, Mut_SMAD4, Mut_EGFR, CancerType_Renal, CnvRelated_LIPG, Mut_MSH6, Mut_NRAS, Mut_PTEN	0.46 0.42 0.34 0.29 0.24 0.23 0.23 0.23 0.21 0.21	1.08607e-10	0.304716	0.0456757
PNLIPRP2	Media, CnvRelated_LIPC, CancerType_Lung SCLC, CnvRelated_PNLIP, CnvRelated_PNLIPRP1, ExpCurrent_PNLIPRP2, CancerType_Endometrial, ExpRelated_PNLIPRP1, Mut_RB1, CancerType_Melanoma	0.44 0.39 0.36 0.36 0.33 0.29 0.27 0.22 0.21 0.2	9.65178e-11	0.305518	0.0449255
PPAP2A	ExpRelated_PLCB1, ExpRelated_SGPP2, ExpRelated_PLCD3, ExpRelated_AGPAT5, CnvRelated_DGKH, Mut_TP53, Mut_ATM, ExpRelated_DGKI, CnvRelated_PLCB1, ExpRelated_PLCG1	0.49 0.3 0.25 0.25 0.25 0.24 0.22 0.21 0.21 0.18	1.69969e-18	0.406014	0.00181182
PPAP2C	ExpCurrent_PPAP2C, Media, ExpRelated_MTMR2, ExpRelated_AGPAT2, ExpRelated_PLCZ1, ExpRelated_MOGAT1, CancerType_Leukemia, CnvRelated_AGPAT4, ExpRelated_DGKB, ExpRelated_SGPP2	0.62 0.34 0.31 0.29 0.29 0.27 0.26 0.25 0.23 0.21	1.44924e-16	0.384097	0.00548487
PRDX1	ExpRelated_PRDX2	2.04	2.41417e-20	0.425571	0.00119709
PRDX6	ExpRelated_SUOX, Media, ExpRelated_SLC12A2, Mut_PAX5, ExpRelated_SLC12A1, ExpRelated_SLC22A3, ExpRelated_SLC6A3, CnvRelated_RRM2B, ExpRelated_HMGCS1, CnvRelated_SLC22A2	0.41 0.28 0.26 0.25 0.24 0.23 0.18 0.17 0.17 0.16	4.50435e-14	0.353118	0.0124498
PTGS1	CnvRelated_CYP1A1, ExpRelated_CYP2J2, CnvRelated_CYP1A2, ExpRelated_CYP4F12, CnvRelated_CYP2D6, ExpRelated_CYP3A5, CnvRelated_SLC27A2, ExpRelated_PPAP2B, Mut_KRAS, ExpRelated_TBXAS1	0.59 0.44 0.43 0.37 0.36 0.34 0.3 0.29 0.26 0.22	1.68482e-10	0.30171	0.0486779
RPN2	ExpRelated_DDOST, ExpCurrent_RPN2, CancerType_Lung SCLC, ExpRelated_MOGS, ExpRelated_ALG8, CnvRelated_DAD1, ExpRelated_RPN1, CancerType_Breast, ExpRelated_DAD1, CnvRelated_MOGS	0.6 0.52 0.5 0.49 0.44 0.41 0.39 0.36 0.36 0.35	1.74391e-11	0.414869	0.0349943
RRM1	CnvCurrent_RRM1, CnvRelated_GAD2, CnvRelated_SCD, Mut_ATM, CancerType_Esophageal, Mut_DAXX, Mut_TET2, Mut_NOTCH2, CancerType_Pancreas, Mut_DNMT1	2.26 0.19 0.19 0.17 0.17 0.1 0.08 0.08 0.05 0.05	7.66239e-12	0.322178	0.0294421
SCD	Mut_JAK1, Mut_CREBBP, Mut_ARID1A, Mut_CASP8	0.32 0.11 0.09 0.04	7.82877e-12	0.322041	0.0299193
SDHA	ExpRelated_SLC25A10, Media, ExpCurrent_SDHA, ExpRelated_GCH1, CancerType_Melanoma, Mut_IDH2, Mut_PIK3CA, ExpRelated_OXCT2, ExpRelated_LDHA, ExpRelated_BHMT2	0.37 0.35 0.35 0.32 0.3 0.25 0.22 0.18 0.17 0.17	1.0239e-10	0.305117	0.0452153
SDHC	ExpCurrent_SDHC, ExpRelated_UROD, ExpRelated_SLC25A10, ExpRelated_SUCLG2, ExpRelated_SUCLG1, ExpRelated_GCH1, ExpRelated_FH, ExpRelated_SUCLA2, Mut_FLT3, Mut_STK11	0.3 0.3 0.29 0.26 0.24 0.23 0.21 0.19 0.17 0.15	8.81182e-11	0.306135	0.0449255
SETD7	Mut_ATM, CnvRelated_SETDB1, CancerType_Bone sarcoma, Mut_FLT3, Mut_GNAS, CnvRelated_EHMT2, Mut_CARD11, Mut_MSH6, Mut_RB1, ExpRelated_DOT1L	0.29 0.28 0.23 0.19 0.17 0.16 0.15 0.14 0.14 0.12	6.50396e-11	0.308183	0.0432559
SHMT2	ExpRelated_ENTPD1, ExpRelated_MTHFD2, CnvRelated_AMT, CnvRelated_GCSH, CancerType_Breast, CnvRelated_ENTPD8, CancerType_Leukemia, Mut_NRAS, ExpRelated_ENTPD3, Mut_PTCH1	0.42 0.41 0.32 0.29 0.25 0.24 0.22 0.21 0.18 0.17	8.26232e-12	0.321697	0.0299433
SLC17A5	ExpRelated_IDUA, CnvRelated_TMEM91, ExpRelated_CTSA, ExpRelated_KL, CancerType_Breast, CnvRelated_BCKDHB, CnvRelated_GLB1, Mut_PDGFRA, CnvRelated_CTSA, CnvCurrent_SLC17A5	0.56 0.46 0.29 0.28 0.27 0.22 0.22 0.22 0.21 0.18	3.07468e-15	0.368025	0.00906975
SLC19A1	ExpRelated_DHFR, ExpRelated_SLC46A1, ExpRelated_RRM2B, ExpRelated_MTR, ExpRelated_HSD17B4, ExpCurrent_SLC19A1, ExpRelated_ALDH1L1, CnvRelated_RRM2B, Mut_FLT3, Mut_KDM6A	0.54 0.41 0.29 0.23 0.22 0.22 0.19 0.16 0.15 0.14	8.43285e-12	0.321566	0.030189
SLC25A10	ExpRelated_PLOD1, ExpRelated_MDH1B, ExpRelated_ENTPD1, ExpRelated_SDHB, ExpRelated_LDHB, ExpRelated_ADSL, ExpRelated_ENTPD8, CnvRelated_MDH1, ExpRelated_UROD, CnvRelated_SUOX	0.33 0.28 0.27 0.26 0.25 0.25 0.23 0.22 0.21 0.21	3.07023e-11	0.313179	0.037882
SLC25A12	ExpRelated_CSAD, CancerType_Renal, ExpRelated_ASRGL1, ExpRelated_ALDH18A1, CancerType_Bone sarcoma, ExpRelated_ACO1, ExpRelated_GLUD1, CnvRelated_CDO1, CancerType_Melanoma, ExpRelated_AADAT	0.43 0.38 0.28 0.27 0.23 0.22 0.22 0.21 0.2 0.2	6.24084e-12	0.323483	0.0278182
SLC25A15	Media, Mut_PDGFRA, ExpCurrent_SLC25A15, Mut_FBXW7, CancerType_Endometrial, Mut_ARID1A, Mut_CTNNB1, Mut_BAP1, ExpRelated_AASS, Mut_CDC73	0.47 0.35 0.21 0.18 0.14 0.14 0.13 0.12 0.1 0.1	9.22528e-11	0.305824	0.0449255
SLC25A3	ExpRelated_GCH1, ExpRelated_CPS1, ExpCurrent_SLC25A3, ExpRelated_SUCLA2, Mut_CREBBP, ExpRelated_ATP5J, Media, Mut_TNFAIP3, CnvRelated_ATP5G2, Mut_SMARCA4	1.09 0.41 0.34 0.23 0.15 0.15 0.14 0.13 0.12 0.12	1.71515e-27	0.491159	0.00119709
SLC27A2	ExpRelated_CYP3A5, ExpRelated_ACSL5, ExpRelated_ELOVL1, ExpRelated_CYP4F11, ExpRelated_CYP1B1, CancerType_Renal, ExpRelated_ACAA1, ExpRelated_ALDH3A2, ExpRelated_ACOX2, ExpRelated_CPT1C	0.38 0.34 0.31 0.29 0.28 0.28 0.27 0.27 0.26 0.22	1.3675e-12	0.332949	0.0218492
SLC2A3	ExpRelated_ACO2, ExpRelated_SLC27A2, ExpRelated_SLC2A1, ExpRelated_SLC2A4, ExpRelated_SLC5A9, ExpRelated_SLC5A12, ExpRelated_AKR1A1, ExpRelated_HK2, CnvRelated_AKR1A1, ExpRelated_AACS	0.57 0.38 0.35 0.33 0.23 0.21 0.2 0.19 0.16 0.16	4.03957e-18	0.401872	0.00181182
SLC33A1	CnvRelated_CPT1B, CnvRelated_PNPLA3, Mut_BAP1, ExpRelated_SLC25A1, Mut_RB1, Mut_MPL, CnvRelated_AACS, CancerType_Colon, Mut_HNF1A, ExpRelated_PNPLA3	0.3 0.27 0.16 0.14 0.11 0.1 0.09 0.09 0.09 0.09	3.74414e-17	0.390944	0.00418983
SLC38A2	CancerType_Leukemia, CnvRelated_SLC7A2, ExpRelated_SLC38A3, ExpRelated_SLC38A5, Mut_APC, ExpRelated_SLC7A6, Mut_KRAS, Mut_TP53, CnvRelated_SLC7A7, Mut_KIT	0.57 0.37 0.28 0.28 0.27 0.21 0.19 0.18 0.17 0.16	3.01152e-11	0.313306	0.037882
SLC38A3	ExpRelated_SLC7A7, ExpRelated_SLC3A2, ExpRelated_SLC6A14, ExpRelated_SLC7A1, ExpRelated_SLC7A5, CancerType_Head and Neck, Mut_NF1, CnvRelated_SLC38A2, CancerType_Lung SCLC, Media	0.58 0.42 0.34 0.33 0.32 0.23 0.17 0.16 0.16 0.14	3.0872e-12	0.327913	0.0254361
SLC3A2	ExpRelated_SLC2A12, ExpRelated_SLC7A5, ExpRelated_SLC2A2, ExpRelated_SLC1A4, ExpRelated_SLC2A1, Media, ExpRelated_SLC2A8, ExpRelated_SLC38A1, ExpRelated_ATG9B, ExpRelated_DDC	0.35 0.3 0.29 0.29 0.27 0.26 0.23 0.23 0.22 0.22	2.57267e-16	0.381145	0.00614509
SLC5A3	Mut_KIT, Mut_TET2, Mut_APC, ExpRelated_SLC2A1, Mut_CTNNB1, Mut_PTEN	0.09 0.06 0.03 0.03 0.01 0.01	5.88639e-11	0.308853	0.0431766
SLC5A7	ExpRelated_PLD2, Mut_KRAS, ExpRelated_CHKB, ExpRelated_SLC22A2, CancerType_Leukemia, ExpRelated_CHAT, CancerType_GBM, CancerType_Pancreas, CnvRelated_SLC22A2, Mut_EP300	0.94 0.45 0.4 0.39 0.36 0.33 0.32 0.28 0.26 0.26	5.05239e-15	0.365325	0.00906975
SLC6A5	ExpRelated_SLC12A2, CnvRelated_SLC7A9, ExpRelated_SLC6A20, ExpRelated_SLC6A9, ExpRelated_SLC12A7, ExpRelated_TMEM27, ExpRelated_SLC4A8, CnvRelated_SLC6A9, CnvRelated_SLC6A20, ExpRelated_SLC12A1	0.38 0.33 0.32 0.3 0.27 0.27 0.25 0.22 0.22 0.22	1.56767e-14	0.359072	0.0111729
SLC6A9	CnvRelated_SLC12A1, CnvRelated_SLC4A1, ExpRelated_SLC4A3, ExpRelated_SLC6A6, CnvRelated_SLC4A3, ExpRelated_SLC7A9, CnvRelated_RRM2, Media, Mut_PIK3CA, Mut_BAP1	0.33 0.32 0.28 0.21 0.21 0.2 0.19 0.19 0.18 0.17	1.65485e-15	0.371357	0.00642824
SLC7A1	Media, CnvRelated_SLC7A6, ExpRelated_SLC38A4, CnvRelated_SLC7A7, Mut_BRAF, ExpRelated_SLC38A1, ExpRelated_SLC38A2, Mut_CASP8, CnvRelated_SLC7A9, ExpRelated_SLC38A3	0.77 0.52 0.42 0.34 0.29 0.26 0.25 0.24 0.22 0.19	3.47966e-16	0.379579	0.00618806
SLC7A2	ExpRelated_SLC3A2, ExpCurrent_SLC7A2, ExpRelated_SLC38A2, CnvRelated_SLC7A5, Mut_PTEN, CancerType_Melanoma, CancerType_Renal, ExpRelated_SLC6A14, CnvCurrent_SLC7A2, Mut_MSH6	0.42 0.39 0.37 0.29 0.29 0.29 0.28 0.27 0.26 0.25	5.14972e-15	0.36522	0.00952235
SOD2	Media, ExpCurrent_SOD2, Mut_CSF1R, CnvRelated_COX7A1, Mut_MLH1, Mut_CTNNB1, Mut_JAK1, Mut_BRCA1	1.2 0.93 0.24 0.09 0.05 0.05 0.03 0.03	9.97069e-17	0.386005	0.00548487
SOD3	CancerType_Renal, CancerType_Melanoma, Mut_TET2, ExpRelated_GPX3, CancerType_Lung NSCLC, Mut_KRAS, CancerType_Head and Neck, Mut_MPL, ExpRelated_RPIA, Mut_CDC73	0.52 0.28 0.17 0.15 0.12 0.11 0.11 0.1 0.05 0.05	5.65163e-14	0.351821	0.0128436
SPTLC2	CancerType_Melanoma, Mut_TP53, Media, ExpRelated_ABCD1, ExpRelated_CPT1B, CancerType_Renal, CancerType_Breast, ExpRelated_CPT1A, CnvRelated_ACSL5, ExpRelated_ACSL1	0.43 0.42 0.39 0.3 0.28 0.26 0.24 0.21 0.19 0.18	1.46218e-10	0.302684	0.0482258
ST3GAL2	ExpRelated_B4GALT2, ExpCurrent_ST3GAL2, ExpRelated_ST6GALNAC2, ExpRelated_CHPT1, CancerType_GBM, ExpRelated_B4GALT1, CancerType_Leukemia, ExpRelated_GCNT1, ExpRelated_B3GALT5, CancerType_Lung NSCLC	0.63 0.42 0.37 0.31 0.31 0.3 0.27 0.23 0.23 0.21	2.7899e-18	0.40365	0.00181182
ST3GAL5	ExpRelated_B3GNT3, ExpRelated_B3GNT5, ExpRelated_ST8SIA5, ExpRelated_ST3GAL2, CnvCurrent_ST3GAL5, ExpRelated_ST3GAL6, Mut_NOTCH1, ExpRelated_CHPT1, ExpRelated_ST6GALNAC3, Mut_MLH1	0.58 0.54 0.4 0.4 0.24 0.23 0.22 0.22 0.21 0.18	1.50208e-14	0.359311	0.0111729
SUCLG2	ExpRelated_ATP5A1, ExpRelated_LDHAL6B, ExpRelated_FASN, ExpRelated_DLST, ExpRelated_ATP5F1, ExpRelated_LDHA, ExpRelated_PPA2, Mut_PTEN, CnvRelated_ATP5G2, CnvRelated_DLST	0.4 0.33 0.31 0.24 0.23 0.23 0.22 0.18 0.18 0.17	1.97164e-14	0.357789	0.011522
SYNJ2	ExpRelated_PIP5K1A, ExpRelated_PIK3CD, ExpRelated_PLCG2, ExpRelated_PIK3R1, CnvRelated_PIKFYVE, ExpRelated_PIP4K2C, ExpRelated_PLCH2, CnvRelated_PIK3R5, CnvRelated_SYNJ1, ExpRelated_PIKFYVE	0.38 0.37 0.34 0.34 0.27 0.24 0.24 0.2 0.2 0.2	8.30386e-14	0.349609	0.0139414
TAZ	ExpRelated_LPGAT1, ExpRelated_CPT2, ExpRelated_ESCO1, Mut_TP53, CancerType_Bone sarcoma, Mut_PIK3CA, CnvRelated_MBOAT7, ExpRelated_OXSM, CnvRelated_HYAL3, ExpRelated_ACAD11	0.41 0.39 0.33 0.24 0.24 0.22 0.21 0.18 0.16 0.13	1.6512e-11	0.317238	0.0347996
TKTL1	ExpRelated_PGM1, ExpRelated_GNPDA2, ExpRelated_ALDOA, ExpRelated_TALDO1, ExpRelated_FBP1, ExpRelated_PFKFB2, ExpRelated_ACSS2, ExpRelated_PFKFB1, CnvRelated_ALDOB, ExpRelated_PFKM	0.43 0.34 0.32 0.28 0.26 0.25 0.24 0.22 0.2 0.19	1.78294e-14	0.358353	0.0114106
TPO	ExpRelated_SLCO1B3, ExpRelated_SLC14A2, ExpRelated_SLC6A14, ExpRelated_SLC4A8, ExpRelated_MOXD1, ExpRelated_SLCO1B1, ExpRelated_DGUOK, CnvRelated_AOC1, ExpRelated_AOC3, CnvRelated_RRM1	0.46 0.43 0.43 0.42 0.4 0.36 0.28 0.27 0.26 0.25	3.43383e-25	0.471549	0.00119709
TPSD1	CancerType_Melanoma, Mut_TP53, ExpRelated_TPSAB1, CancerType_Breast, ExpRelated_CPA2, ExpRelated_TPSB2, CancerType_Leukemia, ExpRelated_CPA1, CnvRelated_TPSAB1, Mut_FBXW7	0.91 0.57 0.5 0.38 0.36 0.35 0.34 0.31 0.3 0.21	1.51774e-13	0.346106	0.0157566
TUSC3	ExpRelated_C21orf2, CancerType_Leukemia, ExpRelated_PYCR2, ExpRelated_NDUFA11, CnvRelated_PYCR2, ExpRelated_ACAA2, ExpRelated_NDUFB4, ExpRelated_NDUFA7, ExpRelated_ETFDH, ExpRelated_NDUFA5	0.45 0.38 0.29 0.28 0.26 0.25 0.24 0.22 0.2 0.2	3.99969e-14	0.353794	0.0122472
TXNRD1	CancerType_Renal, CancerType_Lung NSCLC, CancerType_Melanoma, Mut_BRAF, ExpRelated_RRM1, CancerType_Ovarian, CnvRelated_RRM1, Mut_MED12, ExpRelated_RRM2, Mut_FLT3	1.26 0.43 0.41 0.39 0.29 0.27 0.26 0.25 0.24 0.23	3.85287e-12	0.326526	0.0258373
UAP1	ExpRelated_NME7, ExpRelated_SLC35D2, CancerType_Breast, Mut_ARID1A, ExpRelated_PGM3, Media, ExpRelated_GALT, CnvRelated_PGM3, ExpRelated_UGP2, CancerType_Renal	0.45 0.37 0.23 0.22 0.21 0.2 0.2 0.19 0.18 0.17	1.13218e-15	0.37338	0.00642824
UCK1	ExpRelated_UPP1, ExpRelated_MYO5B, CancerType_Leukemia, ExpRelated_MTHFR, ExpRelated_UCK2, ExpRelated_SLC27A2, ExpRelated_SLC29A2, ExpRelated_CHPT1, ExpRelated_SLC29A1, ExpRelated_SLC29A3	0.6 0.47 0.44 0.36 0.32 0.31 0.31 0.3 0.28 0.28	7.48835e-16	0.375567	0.00642824
UGT2B7	ExpRelated_UGT1A4, ExpRelated_ACSS2, Mut_BRAF, Mut_RB1, CnvRelated_UGT1A5, Mut_ERBB2, Mut_SMARCA4, CancerType_Melanoma, CancerType_Renal, Mut_MLH1	0.65 0.26 0.22 0.2 0.16 0.14 0.14 0.11 0.11 0.11	2.52471e-14	0.356399	0.0119709
UQCRB	ExpRelated_UQCRFS1, ExpCurrent_UQCRB, ExpRelated_COX5A, CancerType_Leukemia, CnvRelated_VNN2, ExpRelated_UQCR10, Mut_MSH2, Media, Mut_MET, Mut_NOTCH1	0.28 0.24 0.16 0.16 0.16 0.14 0.13 0.13 0.13 0.11	1.3323e-15	0.372514	0.00642824
UQCRC1	ExpRelated_COX7B, CancerType_Breast, Media, ExpRelated_COX6C, ExpRelated_COX6B1, ExpRelated_SUOX, CnvRelated_COX6C, CancerType_Leukemia, Mut_JAK3, Mut_JAK1	0.3 0.3 0.28 0.23 0.15 0.15 0.14 0.13 0.13 0.13	1.26307e-16	0.3848	0.00548487
UROD	ExpRelated_LDHA, ExpRelated_PLOD2, ExpCurrent_UROD, CnvCurrent_UROD, CnvRelated_SUCLG2, ExpRelated_TMLHE, CnvRelated_BBOX1, CnvRelated_LDHAL6B, CnvRelated_ENTPD1, ExpRelated_UROS	0.38 0.37 0.35 0.34 0.31 0.3 0.26 0.22 0.2 0.19	1.10887e-24	0.467035	0.00119709
