# Supplementary material for: Inferring cancer dependencies on metabolic genes from large-scale genetic screens
Source: BMC Biol. 2019 Apr 30;17:37. doi: 10.1186/s12915-019-0654-4 (PMC6489231; doi:10.1186/s12915-019-0654-4)
Supplement: Supplementary file 2 — CRISPR models. Excel table containing statistically significant predictive models found using the CRISPR screen. (XLSX 39 kb) [file 12915_2019_654_MOESM2_ESM.xlsx]

## Sheet: Sheet1
Gene	BestFeatures	FeatureImportance	p	r	pFDRWithRandom
ACAD9	ExpRelated_FASN, Media, ExpRelated_SLC33A1, ExpRelated_MBOAT2, ExpRelated_SCP2, ExpRelated_ENTPD1, CnvRelated_ACAT1, ExpRelated_ACADSB, ExpRelated_AGPAT4, ExpRelated_ACADVL	0.37 0.33 0.3 0.25 0.21 0.19 0.18 0.18 0.17 0.17	2.23508e-08	0.302689	0.000289163
ACAT2	CnvRelated_PIP4K2B, ExpRelated_ACSL6, ExpRelated_EHHADH, Mut_ATM, ExpRelated_ACOT12, ExpRelated_ACSL3, ExpRelated_UCK1, Mut_AMER1, CnvRelated_G6PC, ExpRelated_UCKL1	0.3 0.29 0.26 0.25 0.24 0.2 0.18 0.17 0.17 0.16	0.000793167	0.184371	0.0390887
ACLY	Media, ExpRelated_ACSS2, ExpRelated_MLYCD, ExpRelated_ACAT2, CancerType_Melanoma, ExpRelated_SLC13A2, ExpRelated_MDH1, ExpRelated_ACO1, ExpRelated_MDH1B, CnvRelated_PCK1	0.56 0.5 0.44 0.43 0.37 0.3 0.28 0.25 0.23 0.2	2.24473e-11	0.358375	0.000289163
ACO2	ExpRelated_ACO1, ExpRelated_PYGM, ExpRelated_NME7, ExpRelated_ISYNA1, ExpRelated_DLD, ExpRelated_SLC25A19, CnvRelated_SLC2A11, Media, ExpRelated_ACSL4, CnvRelated_PYGM	0.83 0.43 0.39 0.31 0.3 0.26 0.25 0.25 0.24 0.23	5.55641e-18	0.452759	0.000289163
ACOT12	CnvCurrent_ACOT12, ExpCurrent_ACOT12, CnvRelated_SLC7A9, ExpRelated_PAFAH1B2, ExpRelated_PAFAH2, CancerType_Lung NSCLC, ExpRelated_ALDH9A1, ExpRelated_SAT2, Mut_KRAS, CancerType_Neuroblastoma	0.39 0.38 0.34 0.27 0.26 0.22 0.21 0.19 0.17 0.17	3.54918e-07	0.276689	0.000460128
ACOT4	ExpCurrent_ACOT4, Mut_MSH2, ExpRelated_BAAT, CnvRelated_PGAM1, CnvRelated_CROT, CnvRelated_ESPN, Mut_GNAS, Mut_MLH1, CancerType_Breast, ExpRelated_EHHADH	0.35 0.3 0.23 0.23 0.2 0.17 0.17 0.15 0.15 0.15	1.86179e-05	0.233975	0.00547331
ACP2	ExpRelated_SLC6A6, ExpRelated_ABCC3, ExpRelated_ACP6, CnvRelated_SLCO1A2, CnvRelated_SLCO1B1, ExpRelated_ABCB11, ExpRelated_CTSA, ExpRelated_SLCO1A2, CancerType_GBM, CnvRelated_ALPPL2	0.4 0.34 0.25 0.25 0.24 0.24 0.23 0.22 0.22 0.2	0.00025068	0.200878	0.0241387
ACSL3	ExpRelated_ACSL1, ExpRelated_CYP4F3, CnvRelated_CYP2F1, ExpRelated_ELOVL1, CnvRelated_ELOVL1, ExpRelated_ACSL5, ExpRelated_CYP4B1, ExpRelated_CYP4F12, ExpRelated_CPT1C, Mut_NF1	0.98 0.39 0.2 0.19 0.19 0.19 0.17 0.17 0.16 0.15	4.30252e-14	0.400876	0.000289163
ADH6	CnvRelated_CYP2E1, ExpRelated_EPX, CnvRelated_ALDH1A1, ExpRelated_ALDH3A1, ExpRelated_SPHK2, CnvRelated_ADH5, CnvRelated_ALDH3B2, CnvRelated_ADH1C, CnvRelated_AKR7A2, ExpRelated_ADH1B	0.3 0.25 0.24 0.22 0.17 0.15 0.14 0.14 0.14 0.14	4.47226e-06	0.25025	0.00189112
ADSL	Media, CancerType_GBM, ExpRelated_FASN, ExpRelated_SLC25A10, ExpRelated_ADSS, CnvRelated_SLC25A10, CancerType_Breast, ExpRelated_FH, Mut_ARID1A, CnvRelated_FASN	0.66 0.64 0.44 0.42 0.4 0.3 0.28 0.28 0.28 0.27	2.73074e-19	0.468394	0.000289163
ADSS	ExpRelated_NPR2, ExpRelated_AK5, CancerType_GBM, ExpRelated_ADSSL1, ExpRelated_GUCY1A2, ExpRelated_ALG2, ExpRelated_NT5C2, CnvRelated_AKR1A1, CancerType_Breast, CnvRelated_NME6	0.47 0.4 0.38 0.31 0.29 0.28 0.25 0.23 0.21 0.2	4.69737e-15	0.414564	0.000289163
AGPAT1	ExpRelated_AGPAT2, ExpRelated_DGKG, ExpRelated_DGKA, ExpRelated_GPAM, CancerType_Gastric, CancerType_Neuroblastoma, CnvRelated_DGKB, Media, Mut_ABL1, ExpRelated_AGPAT4	0.98 0.3 0.25 0.24 0.2 0.16 0.15 0.15 0.15 0.14	3.01981e-08	0.299982	0.000289163
AHCY	ExpRelated_COMTD1, ExpRelated_NNMT, ExpRelated_SLC29A2, ExpRelated_CBS, CnvRelated_ALDH3A1, ExpRelated_ADK, CnvRelated_NT5C1B, CnvRelated_AHCYL1, ExpRelated_GNMT, CnvRelated_SLC25A26	0.69 0.47 0.38 0.25 0.23 0.22 0.21 0.21 0.2 0.18	6.43342e-13	0.383255	0.000289163
AHCYL1	ExpRelated_SLC25A26, ExpRelated_BHMT2, ExpRelated_AHCYL2, ExpRelated_ALDH3A1, CancerType_Melanoma, ExpRelated_ALDH3B1, ExpRelated_NT5C2, ExpRelated_AHCY, CnvRelated_ADK, ExpRelated_GAMT	0.45 0.41 0.4 0.33 0.31 0.31 0.31 0.3 0.25 0.25	0.000119081	0.210882	0.0168433
AK1	CnvRelated_AICDA, Media, ExpRelated_AICDA, ExpRelated_CDA, CnvRelated_CDA, CnvRelated_NT5C, Mut_SMARCA4, CancerType_Melanoma, ExpRelated_AK7, ExpRelated_CMPK1	0.47 0.32 0.31 0.29 0.23 0.22 0.19 0.14 0.13 0.12	2.03365e-06	0.258784	0.00110205
AKR1C1	Mut_TP53, CancerType_Neuroblastoma, Mut_KRAS, CancerType_Colon, CnvCurrent_AKR1C1, CnvRelated_HSD3B1, Mut_DAXX, CancerType_Melanoma, Mut_CDH1, Mut_ALK	0.82 0.46 0.38 0.32 0.3 0.27 0.25 0.24 0.21 0.2	0.00125579	0.177383	0.0474062
ALDH18A1	Media, ExpRelated_ALDH2, ExpRelated_ATP5L, ExpRelated_CPS1, ExpRelated_RRM2B, ExpRelated_ATP5G2, ExpRelated_NAGS, CnvRelated_ALDH1B1, ExpRelated_AADAT, ExpRelated_OAT	0.83 0.39 0.31 0.27 0.25 0.22 0.22 0.21 0.2 0.2	3.01031e-11	0.35622	0.000289163
ALDH3B2	CnvCurrent_ALDH3B2, ExpRelated_PCK2, CnvRelated_CHKA, ExpRelated_ADH6, CnvRelated_ALDH3B1, CancerType_Colon, ExpRelated_ADH1B, CnvRelated_SLC16A1, ExpRelated_AOC1, CnvRelated_NT5C2	0.44 0.4 0.38 0.28 0.27 0.26 0.25 0.24 0.24 0.22	6.97368e-05	0.217793	0.0122668
ALDH9A1	ExpRelated_MAOA, ExpRelated_IDH2, ExpRelated_COX8A, ExpCurrent_ALDH9A1, ExpRelated_XDH, ExpRelated_ALDOA, CnvRelated_CBR3, CnvRelated_ALDOB, CnvRelated_COX6A2, ExpRelated_COX8C	0.55 0.4 0.35 0.29 0.25 0.24 0.22 0.22 0.22 0.22	0.000228205	0.202167	0.0232078
ALDOA	ExpRelated_ALDOC, ExpRelated_GPD1, ExpCurrent_ALDOA, ExpRelated_ACAA1, CnvRelated_PFKM, ExpRelated_GNPAT, Mut_CBL, Mut_BRCA2, ExpRelated_ALDH7A1, ExpRelated_PFKP	0.75 0.42 0.36 0.32 0.31 0.3 0.25 0.23 0.22 0.21	4.39332e-07	0.274569	0.000460128
ALG5	ExpRelated_SLC35B4, ExpRelated_ALG12, ExpRelated_DHCR24, ExpRelated_ENPP3, ExpRelated_GYS2, CnvCurrent_ALG5, Media, CnvRelated_ENPP2, CnvRelated_SLC35D2, ExpRelated_GALE	0.45 0.44 0.35 0.31 0.17 0.16 0.14 0.13 0.11 0.11	0.000138904	0.208851	0.0180576
ALPI	ExpRelated_ACPP, CnvRelated_GNPAT, CnvRelated_GPD1, Mut_WT1, ExpRelated_PFKP, CnvRelated_SLCO4A1, CnvRelated_GCH1, ExpRelated_CMAS, CnvRelated_CMAS, ExpRelated_ABCB11	0.29 0.28 0.26 0.23 0.23 0.2 0.2 0.19 0.17 0.16	0.0011343	0.178952	0.0459538
ANAPC11	CnvCurrent_ANAPC11, Media, CancerType_Melanoma, ExpCurrent_ANAPC11, Mut_TP53, CancerType_Lung NSCLC, Mut_ERBB2, Mut_MET, Mut_ATRX, Mut_NRAS	0.57 0.47 0.39 0.36 0.35 0.3 0.15 0.14 0.13 0.12	3.22535e-07	0.277634	0.000460128
ASAH1	ExpRelated_GBA, ExpCurrent_ASAH1, CnvRelated_GBA, Mut_GNAS, CnvRelated_SMPD3, Mut_CREBBP, Mut_TSC1, Mut_CSF1R, Mut_ALK, Mut_ARID1A	0.42 0.42 0.33 0.2 0.18 0.18 0.16 0.15 0.15 0.15	0.000593768	0.18865	0.0340629
ASNS	Media, Mut_KDM6A, Mut_KMT2C, CancerType_GBM, CancerType_Neuroblastoma, Mut_KRAS, ExpCurrent_ASNS, Mut_BRCA1, Mut_GATA1, Mut_VHL	2.53 0.5 0.4 0.36 0.34 0.32 0.32 0.17 0.17 0.14	1.27645e-25	0.534419	0.000289163
ATIC	Media, ExpRelated_ADSS, CancerType_Breast, ExpRelated_GART, ExpRelated_AKR1B1, CnvRelated_SHMT1, ExpRelated_FPGS, CnvRelated_GMPR2, ExpRelated_MTR, CnvRelated_AKR1B1	0.71 0.36 0.36 0.32 0.3 0.25 0.22 0.2 0.2 0.18	3.65913e-09	0.318412	0.000289163
ATP1A1	ExpRelated_ATP1A3, Media, ExpRelated_ATP1A2, CancerType_Neuroblastoma, ExpRelated_SLC24A1, ExpRelated_SLC12A4, CnvCurrent_ATP1A1, ExpRelated_SLC6A4, CancerType_GBM, ExpRelated_SLC12A7	1.34 0.66 0.47 0.32 0.28 0.25 0.24 0.22 0.21 0.17	5.28603e-26	0.537985	0.000289163
ATP1B3	ExpRelated_ATP1B1, ExpRelated_SLC9A7, ExpRelated_SLC24A4, ExpRelated_ATP1B2, ExpRelated_SLC12A5, ExpRelated_SLC1A1, Mut_NF1, ExpRelated_ATP1A3, ExpRelated_SLC1A7, CnvRelated_SLC6A4	1.24 0.34 0.27 0.21 0.2 0.15 0.14 0.14 0.12 0.11	2.12911e-27	0.550632	0.000289163
ATP2B1	ExpRelated_ATP2B4, Mut_KRAS, Mut_PTEN, Mut_ARID1A, CancerType_Melanoma, CancerType_Colon, CancerType_Renal, CancerType_Pancreas, CnvCurrent_ATP2B1, ExpRelated_SLC8A2	0.68 0.41 0.33 0.31 0.27 0.26 0.24 0.21 0.19 0.18	5.65689e-09	0.31471	0.000289163
ATP2B4	CancerType_Colon, ExpCurrent_ATP2B4, CnvRelated_ATP2B2, ExpRelated_SLC24A3, ExpRelated_SLC24A1, ExpRelated_SLC8A2, ExpRelated_ATP2B3, Mut_KRAS, Mut_NF1, CancerType_Melanoma	0.56 0.3 0.29 0.29 0.28 0.27 0.26 0.24 0.22 0.2	8.41454e-08	0.290549	0.000460128
ATP5A1	ExpRelated_MCCC2, CnvRelated_ATP5I, ExpRelated_ATP5G1, ExpRelated_RRM2, ExpRelated_ATP5B, ExpCurrent_ATP5A1, ExpRelated_OXSM, CnvRelated_COASY, CnvRelated_ATP5D, ExpRelated_PCCB	0.38 0.3 0.3 0.29 0.26 0.24 0.23 0.21 0.2 0.2	5.83858e-05	0.22004	0.0107372
ATP5B	ExpRelated_MCCC2, ExpCurrent_ATP5B, ExpRelated_PECR, ExpRelated_ATP5A1, ExpRelated_GCH1, ExpRelated_PCCB, ExpRelated_ATP5F1, CnvCurrent_ATP5B, ExpRelated_PCCA, ExpRelated_COASY	0.58 0.32 0.26 0.23 0.22 0.21 0.2 0.2 0.2 0.18	1.62844e-08	0.305508	0.000289163
ATP5C1	ExpRelated_ATP5B, ExpRelated_GCH1, ExpRelated_ATP5A1, CnvRelated_ATP5L, ExpRelated_PCCA, CnvRelated_SUCLG2, CnvRelated_SLC25A3, CnvRelated_OXSM, Mut_AR, CancerType_Renal	0.47 0.36 0.32 0.28 0.24 0.23 0.22 0.22 0.2 0.17	3.25502e-06	0.253727	0.00129529
ATP5D	ExpRelated_ATP5B, ExpRelated_CPS1, ExpRelated_MCCC2, CnvRelated_SUCLG2, Mut_TP53, ExpRelated_GCH1, ExpRelated_SLC25A3, CnvRelated_SLC25A3, ExpRelated_MCCC1, ExpRelated_ATP5G2	0.36 0.28 0.26 0.23 0.23 0.23 0.21 0.2 0.17 0.17	0.000342055	0.196555	0.0262412
ATP5E	ExpRelated_ATP5B, ExpRelated_RRM2, ExpRelated_PCCB, ExpRelated_ATP5G2, ExpRelated_RRM2B, CnvRelated_ATP5A1, ExpCurrent_ATP5E, CnvRelated_MECR, CnvRelated_FPGS, ExpRelated_SUCLG2	0.53 0.47 0.43 0.29 0.27 0.24 0.22 0.2 0.19 0.18	1.65452e-07	0.284132	0.000460128
ATP5F1	ExpRelated_SUCLA2, ExpRelated_GCH1, ExpRelated_PCCB, ExpRelated_ATP5B, ExpRelated_MCCC2, ExpRelated_MCCC1, ExpRelated_SLC25A3, CnvRelated_GCH1, ExpRelated_ATP5G1, ExpRelated_PPA2	0.43 0.4 0.38 0.34 0.32 0.23 0.21 0.2 0.2 0.2	8.99669e-11	0.348035	0.000289163
ATP5H	ExpRelated_GCH1, ExpRelated_ATP5B, ExpRelated_PCCB, Mut_MET, ExpRelated_NT5M, ExpRelated_OXSM, ExpRelated_PECR, ExpRelated_COASY, ExpRelated_ATP5A1, CnvRelated_ATP5D	0.5 0.5 0.35 0.26 0.26 0.23 0.23 0.21 0.19 0.19	1.6328e-07	0.284259	0.000460128
ATP5I	ExpRelated_ATP5B, CnvRelated_OXSM, CnvCurrent_ATP5I, CnvRelated_ATP5E, Media, CancerType_Ovarian, ExpRelated_RRM1, ExpRelated_ATP5C1, ExpRelated_ATP5A1, ExpRelated_ATP5J	0.78 0.24 0.24 0.19 0.17 0.16 0.15 0.15 0.14 0.13	1.22803e-10	0.345665	0.000289163
ATP5J2	ExpRelated_ATP5B, ExpRelated_PCCB, CnvRelated_RRM1, CnvCurrent_ATP5J2, CnvRelated_ATP5L, ExpRelated_SLC25A3, CnvRelated_ATP5B, Mut_MSH2, ExpRelated_ATP5A1, ExpRelated_SUCLA2	0.42 0.24 0.22 0.22 0.18 0.16 0.16 0.15 0.14 0.13	2.81297e-07	0.27898	0.000460128
ATP5L	ExpRelated_ATP5B, CnvRelated_ATP5I, ExpRelated_PCCB, ExpRelated_MCCC2, ExpRelated_ATP5F1, ExpRelated_ATP5G1, CnvRelated_OXSM, ExpRelated_ATP5I, CnvRelated_ACACB, CnvRelated_SLC25A3	0.4 0.34 0.33 0.29 0.27 0.25 0.25 0.24 0.2 0.18	3.00691e-05	0.228235	0.00783414
ATP6V0A2	ExpRelated_ATP6V0A1, ExpRelated_ATP6V1G1, ExpRelated_ATP6V0E1, ExpRelated_ATP6V1E1, ExpRelated_ATP6V1B2, Mut_FBXW7, ExpRelated_ATP6V0A4, CnvRelated_ATP6V0D2, Mut_NOTCH1, Mut_GNAS	0.75 0.27 0.21 0.19 0.17 0.17 0.16 0.15 0.14 0.14	7.662e-05	0.216593	0.0129783
ATP6V0B	Media, CnvCurrent_ATP6V0B, ExpRelated_ATP6V1C2, CnvRelated_ATP6V0E1, CancerType_GBM, CnvRelated_ATP6V1F, CnvRelated_ATP6V1C2, ExpRelated_ATP6V1F, ExpRelated_ATP6V1A, CnvRelated_ATP6V1H	0.56 0.3 0.25 0.23 0.23 0.2 0.2 0.2 0.19 0.15	0.000276417	0.199529	0.0243623
ATP6V0D1	ExpCurrent_ATP6V0D1, ExpRelated_ATP6V0D2, ExpRelated_ATP6V1A, CnvCurrent_ATP6V0D1, ExpRelated_TCIRG1, Mut_SMAD4, ExpRelated_ATP6V1D, CnvRelated_ATP6V0A4, CancerType_GBM, Mut_FGFR2	0.7 0.48 0.31 0.3 0.24 0.22 0.2 0.2 0.15 0.14	5.49036e-05	0.220812	0.0104482
ATP6V1B2	ExpRelated_ATP6V1B1, CancerType_Melanoma, CancerType_Neuroblastoma, CnvRelated_ATP6V0A1, CnvRelated_ATP6V1F, ExpCurrent_ATP6V1B2, ExpRelated_ATP6V1H, Mut_PDGFRA, Mut_MEN1, ExpRelated_ATP6V1C2	1.66 0.6 0.35 0.25 0.23 0.2 0.19 0.17 0.16 0.16	7.8846e-27	0.545542	0.000289163
ATP6V1C1	ExpRelated_ATP6V1C2, Mut_KRAS, Media, CnvRelated_ATP6V0D2, ExpRelated_TCIRG1, CnvRelated_ATP6V0B, CancerType_Renal, ExpRelated_ATP6V0D1, CancerType_Melanoma, Mut_CTNNB1	1.03 0.58 0.33 0.3 0.25 0.19 0.17 0.16 0.16 0.16	4.36994e-15	0.415	0.000289163
ATP6V1D	ExpRelated_ATP6V0D1, Media, ExpCurrent_ATP6V1D, ExpRelated_TCIRG1, CancerType_Pancreas, Mut_TP53, ExpRelated_ATP6V1B2, Mut_PIK3CA, CnvCurrent_ATP6V1D, CnvRelated_TCIRG1	0.47 0.41 0.33 0.29 0.25 0.23 0.22 0.19 0.18 0.17	1.58076e-05	0.235901	0.00480469
ATP6V1E1	ExpCurrent_ATP6V1E1, ExpRelated_ATP6V1B2, CnvCurrent_ATP6V1E1, Mut_KRAS, Media, ExpRelated_ATP6V0D1, ExpRelated_ATP6V0A4, CnvRelated_TCIRG1, Mut_NRAS, CnvRelated_ATP6V1C2	0.62 0.47 0.42 0.36 0.28 0.22 0.22 0.18 0.15 0.15	3.97695e-08	0.297481	0.000289163
ATP6V1G1	CancerType_GBM, ExpRelated_TCIRG1, CancerType_Neuroblastoma, ExpRelated_ATP6V0E1, ExpRelated_ATP6V0D2, ExpRelated_ATP6V0B, ExpRelated_ATP6V1D, CnvCurrent_ATP6V1G1, CancerType_Lung NSCLC, ExpRelated_ATP6V0A4	0.76 0.68 0.55 0.52 0.33 0.29 0.29 0.27 0.23 0.23	6.63601e-25	0.527634	0.000289163
ATP6V1H	ExpRelated_ATP6V1B2, ExpRelated_TCIRG1, CnvRelated_ATP6V0E1, ExpCurrent_ATP6V1H, CancerType_GBM, Mut_PIK3CA, CnvRelated_TCIRG1, CnvCurrent_ATP6V1H, Mut_MSH6, Mut_ALK	0.74 0.26 0.26 0.22 0.18 0.17 0.17 0.16 0.16 0.13	3.97788e-10	0.336528	0.000289163
AUH	ExpRelated_HMGCL, CnvRelated_ECHS1, ExpRelated_HADHB, ExpRelated_MCCC2, Mut_MEN1, ExpRelated_ACADS, CancerType_Gastric, CnvRelated_ACADS, Mut_CREBBP, Mut_CASP8	0.32 0.3 0.25 0.24 0.22 0.2 0.19 0.18 0.18 0.16	0.000293206	0.19871	0.0247967
B3GAT3	ExpRelated_EXT2, ExpRelated_EXT1, ExpRelated_EXTL3, CancerType_Liver, Media, Mut_BRAF, CancerType_Urinary tract, Mut_PTCH1, CnvRelated_EXT1, Mut_RB1	0.34 0.32 0.3 0.28 0.23 0.2 0.19 0.19 0.19 0.14	0.000129263	0.209802	0.0175841
BCAT1	Mut_ATM, ExpCurrent_BCAT1, CnvCurrent_BCAT1, Mut_ACVR1B, CancerType_Esophageal, CancerType_Ovarian, Mut_BRAF, Mut_EGFR, Mut_HRAS, Mut_KMT2C	0.64 0.48 0.46 0.38 0.38 0.27 0.26 0.26 0.23 0.23	0.00112088	0.179135	0.0456157
BCAT2	Mut_BAP1, ExpRelated_DLST, ExpRelated_ACO1, ExpRelated_SLC25A18, ExpRelated_AASS, ExpRelated_GLUD2, CnvRelated_SLC25A11, ExpRelated_FPGS, Mut_ATM, CancerType_Lung NSCLC	0.24 0.23 0.21 0.2 0.2 0.18 0.15 0.15 0.15 0.14	0.000266541	0.200032	0.0241387
CAD	Media, CnvRelated_CYB5D1, ExpRelated_HPRT1, CancerType_Breast, ExpRelated_PKM, ExpRelated_SLC16A1, Mut_ARID1A, Mut_EP300, CancerType_GBM, Mut_AR	0.61 0.37 0.36 0.34 0.26 0.25 0.23 0.23 0.2 0.2	2.59306e-11	0.357318	0.000289163
CBS	ExpRelated_GYG1, ExpRelated_BHMT2, ExpCurrent_CBS, ExpRelated_ENPP2, Mut_TP53, ExpRelated_PYGB, CnvRelated_PGM1, ExpRelated_ENPP3, ExpRelated_AHCY, CancerType_Ovarian	0.6 0.38 0.27 0.24 0.21 0.2 0.19 0.19 0.18 0.16	9.94153e-06	0.241275	0.00391537
CDIPT	ExpCurrent_CDIPT, Media, ExpRelated_PIGQ, ExpRelated_PLCZ1, ExpRelated_PLCB4, ExpRelated_PLCB3, ExpRelated_PIK3R5, ExpRelated_PLCH2, ExpRelated_IMPA2, ExpRelated_DPM2	0.51 0.45 0.43 0.29 0.21 0.17 0.17 0.15 0.15 0.14	1.5427e-11	0.361105	0.000289163
CEPT1	ExpRelated_CHPT1, ExpRelated_PLCZ1, ExpRelated_PLCB1, ExpRelated_PLD2, ExpRelated_PLCB4, Media, CnvRelated_MTHFR, CnvRelated_PLCB2, CnvRelated_DGAT2, CnvRelated_PTDSS1	0.73 0.32 0.3 0.25 0.21 0.18 0.18 0.18 0.18 0.17	8.56512e-12	0.365337	0.000289163
CMA1	CancerType_Gastric, ExpCurrent_CMA1, CancerType_Melanoma, CancerType_GBM, CancerType_Esophageal, ExpRelated_CPA2, CancerType_Renal, CancerType_Breast, ExpRelated_TPSAB1, Mut_AR	0.5 0.42 0.34 0.31 0.3 0.28 0.27 0.23 0.22 0.18	0.000492972	0.191352	0.0309431
CMPK1	ExpRelated_SLC25A19, CancerType_GBM, CnvRelated_NME1, ExpRelated_CEPT1, ExpRelated_ALDH3B1, CnvRelated_AK5, ExpRelated_NPR2, ExpRelated_CTPS2, CnvRelated_CEPT1, ExpRelated_KIAA0319	0.32 0.3 0.26 0.23 0.23 0.21 0.2 0.2 0.19 0.18	1.72794e-06	0.260511	0.00110205
COQ2	Media, CnvRelated_ACSL6, ExpRelated_ACSL4, ExpRelated_DUT, ExpRelated_ALDH3B1, ExpRelated_ALDH3B2, ExpRelated_ACSL6, Mut_PIK3R1, ExpRelated_ACSS1, ExpRelated_GMPS	0.37 0.36 0.33 0.29 0.26 0.25 0.23 0.22 0.21 0.2	7.48156e-06	0.244509	0.00290304
COX4I1	ExpRelated_COX6A1, ExpRelated_UQCRH, ExpRelated_UQCRC1, CnvRelated_COX6A2, ExpRelated_COX7A1, ExpRelated_SUOX, CnvRelated_COX6A1, ExpRelated_COX7C, ExpRelated_COX7B2, Media	0.39 0.39 0.37 0.23 0.2 0.19 0.17 0.17 0.17 0.17	1.81329e-11	0.359932	0.000289163
COX5A	ExpRelated_SOD2, ExpRelated_UQCRFS1, CnvRelated_ALDH2, CnvRelated_UQCR11, CnvRelated_ALDH1B1, ExpRelated_UQCR11, CnvRelated_COX8A, ExpRelated_UQCRH, ExpRelated_COX4I2, CnvRelated_SUOX	0.43 0.34 0.31 0.3 0.3 0.29 0.26 0.25 0.24 0.24	1.61545e-12	0.377008	0.000289163
COX5B	ExpRelated_SOD2, ExpRelated_COX6A1, ExpRelated_UQCRC1, CnvRelated_COX6A1, CnvRelated_COX5A, CnvRelated_UQCR11, Mut_MSH2, CnvRelated_UQCRC1, ExpRelated_UQCR10, CnvRelated_UQCRQ	0.57 0.39 0.28 0.26 0.25 0.24 0.24 0.21 0.21 0.18	2.76267e-13	0.388875	0.000289163
COX6B1	Mut_ARID1A, ExpRelated_VNN1, ExpRelated_UQCRC1, CnvRelated_ALDH2, ExpRelated_UQCRH, ExpRelated_ALDH1B1, ExpRelated_SOD2, CnvRelated_COX7B2, CancerType_Melanoma, ExpRelated_CYC1	0.44 0.37 0.31 0.3 0.28 0.25 0.23 0.22 0.19 0.19	5.01774e-09	0.315734	0.000289163
COX6C	ExpRelated_COX6A1, ExpRelated_SOD2, Mut_ARID1A, ExpRelated_COX5A, CnvRelated_ALDH7A1, CnvRelated_ALDH2, ExpRelated_COX7A1, CnvRelated_UQCRB, ExpRelated_VNN1, ExpRelated_COX8C	0.48 0.42 0.33 0.31 0.29 0.28 0.25 0.24 0.24 0.24	1.74954e-17	0.44659	0.000289163
COX7C	ExpRelated_SUOX, ExpRelated_COX5A, ExpRelated_VNN1, ExpRelated_SOD2, ExpRelated_UQCRC1, CnvRelated_ALDH2, CnvRelated_COX7B2, ExpRelated_UQCRQ, ExpRelated_COX6A1, ExpRelated_COX7A1	0.62 0.42 0.4 0.35 0.33 0.33 0.32 0.29 0.28 0.26	1.54444e-14	0.407286	0.000289163
CPT2	ExpRelated_NT5C2, ExpCurrent_CPT2, ExpRelated_ACOT2, ExpRelated_MBOAT2, ExpRelated_ACADSB, ExpRelated_ECHS1, CancerType_Pancreas, ExpRelated_ACAD8, ExpRelated_PYCRL, ExpRelated_ACSM1	0.53 0.31 0.24 0.22 0.22 0.2 0.18 0.18 0.16 0.15	6.6214e-05	0.218451	0.0114769
CRLS1	ExpCurrent_CRLS1, ExpRelated_CMPK1, CnvCurrent_CRLS1, CancerType_Renal, ExpRelated_CHPT1, CnvRelated_CDIPT, ExpRelated_CEPT1, Mut_TP53, Mut_BRCA1, Mut_MAP3K1	0.54 0.49 0.42 0.35 0.27 0.27 0.24 0.14 0.14 0.14	1.93142e-05	0.23354	0.00559504
CS	ExpCurrent_CS, Mut_CIC, ExpRelated_PC, Mut_EP300, Mut_MSH2, CancerType_Ovarian, ExpRelated_DLD, CancerType_Gastric, Mut_GATA1, Mut_DNMT1	0.36 0.35 0.29 0.26 0.26 0.25 0.17 0.16 0.15 0.14	2.11095e-06	0.258387	0.00110205
CTPS1	ExpRelated_CTPS2, Media, ExpRelated_CDS1, ExpRelated_PCYT1B, ExpRelated_UAP1L1, ExpCurrent_CTPS1, CancerType_GBM, Mut_KRAS, ExpRelated_ME2, Mut_CREBBP	0.92 0.38 0.33 0.31 0.31 0.3 0.24 0.22 0.21 0.2	5.40912e-14	0.399425	0.000289163
CYC1	ExpRelated_COX7A1, ExpRelated_COX6A1, CnvRelated_COX6C, CnvRelated_UQCRB, ExpRelated_ALDH1B1, ExpRelated_VNN1, Mut_TP53, Mut_AR, CnvRelated_ALDH2, Mut_DAXX	0.4 0.35 0.32 0.28 0.26 0.22 0.2 0.19 0.18 0.18	7.51981e-15	0.411708	0.000289163
CYP1A2	ExpRelated_SLC27A2, CnvRelated_ACSL1, CnvRelated_CYP2A13, ExpRelated_ACSL3, Mut_BRCA1, CnvRelated_CYP3A43, Mut_FBXW7, ExpRelated_CYP4B1, ExpRelated_ACSL1, CnvRelated_CYP4F12	0.48 0.19 0.17 0.16 0.16 0.15 0.15 0.14 0.14 0.14	2.74958e-05	0.229317	0.0073728
CYP27B1	Mut_ACVR1B, CnvRelated_CYP27A1, Mut_JAK1, Mut_PTCH1, Mut_RUNX1, CancerType_Melanoma, Mut_ARID1A, Mut_CSF1R, CnvCurrent_CYP27B1, Mut_BRAF	0.26 0.22 0.21 0.21 0.21 0.2 0.19 0.19 0.18 0.18	0.00118727	0.17825	0.0467571
CYP2A13	Mut_TP53, ExpRelated_HSD17B7, ExpRelated_CYP1B1, CnvRelated_CYP2E1, CancerType_Ovarian, ExpRelated_HSD17B2, ExpRelated_SLC27A2, ExpRelated_CYP3A43, CnvRelated_CYP4B1, CnvRelated_CYP4F12	0.67 0.38 0.37 0.33 0.26 0.22 0.22 0.19 0.18 0.17	1.22155e-08	0.308042	0.000289163
DBT	ExpRelated_GLYAT, Media, CancerType_Urinary tract, ExpRelated_GGT7, ExpRelated_SLC25A1, Mut_CDC73, ExpRelated_ALDH3A1, ExpRelated_DLD, ExpRelated_SLC17A4, ExpRelated_SLC6A20	0.55 0.37 0.3 0.27 0.27 0.24 0.18 0.17 0.17 0.16	0.000329529	0.197079	0.025922
DCXR	CancerType_Neuroblastoma, Mut_EP300, ExpRelated_PECR, Mut_DAXX, Mut_PIK3CA, ExpCurrent_DCXR, Mut_NF1, ExpRelated_MECR, Mut_GNAS, CancerType_Colon	0.67 0.61 0.29 0.26 0.24 0.24 0.24 0.2 0.18 0.18	1.81181e-05	0.234296	0.00547331
DHCR7	CnvCurrent_DHCR7, ExpCurrent_DHCR7, ExpRelated_SOAT1, Mut_AKT1, ExpRelated_CH25H, CnvRelated_CINP, CancerType_Colon, CancerType_Urinary tract, Mut_KRAS, Mut_MPL	0.58 0.43 0.32 0.22 0.21 0.18 0.18 0.17 0.16 0.15	1.74899e-05	0.234712	0.00547331
DHFR	Media, CancerType_GBM, ExpRelated_ALDOC, CancerType_Breast, ExpRelated_GK, ExpRelated_TYMS, Mut_TNFAIP3, CnvCurrent_DHFR, ExpRelated_MTR, ExpRelated_ATIC	0.86 0.82 0.39 0.36 0.35 0.22 0.22 0.2 0.2 0.18	9.36362e-11	0.347732	0.000289163
DHODH	ExpRelated_TUSC3, Mut_PTCH1, ExpRelated_NDUFS7, ExpRelated_NDUFA9, ExpRelated_TM7SF2, ExpRelated_NDUFB10, CnvRelated_PYCR1, CnvRelated_PFKL, CnvRelated_ETFDH, CnvRelated_ALDH2	0.45 0.3 0.3 0.26 0.25 0.25 0.23 0.22 0.21 0.21	7.14524e-14	0.39765	0.000289163
DLAT	ExpRelated_PFKL, ExpRelated_PFKP, CnvRelated_NDUFA9, ExpRelated_ETFDH, CancerType_Colon, ExpRelated_NDUFA4, ExpRelated_NDUFB5, CancerType_Lung NSCLC, ExpRelated_ALDH4A1, CnvRelated_DHODH	0.38 0.35 0.3 0.27 0.25 0.22 0.21 0.2 0.2 0.2	9.73395e-06	0.241517	0.00383882
DLD	ExpRelated_GCDH, CnvRelated_SUCLA2, ExpRelated_ACADSB, ExpRelated_SHMT2, Mut_AR, CnvRelated_ENTPD3, CnvRelated_SARDH, ExpRelated_OGDH, ExpRelated_ALAS1, ExpRelated_HADHB	0.47 0.46 0.32 0.28 0.24 0.24 0.24 0.22 0.19 0.18	3.95828e-11	0.354195	0.000289163
DLST	ExpRelated_AADAT, ExpRelated_ME2, CancerType_GBM, Media, ExpRelated_PDHX, CnvRelated_ALDH6A1, ExpRelated_SUCLG2, ExpRelated_SCD, CnvRelated_GLUD1, ExpRelated_PDHA1	0.5 0.48 0.4 0.37 0.34 0.32 0.3 0.28 0.26 0.25	3.60913e-13	0.38711	0.000289163
DOT1L	ExpRelated_SETDB1, ExpRelated_SUV39H2, CancerType_Pancreas, ExpRelated_TRDMT1, Mut_CASP8, CancerType_Colon, Mut_ATM, Mut_KMT2C, CnvRelated_TRDMT1, Mut_BRCA2	0.41 0.39 0.37 0.26 0.24 0.19 0.18 0.17 0.14 0.13	0.000220139	0.202659	0.0226935
DPM1	Media, Mut_GATA1, ExpRelated_PIGX, Mut_PIK3CA, ExpRelated_PIGZ, CancerType_GBM, CnvRelated_ALG10, CnvRelated_PIGZ, ExpRelated_PIGV, CancerType_Ovarian	0.48 0.27 0.27 0.24 0.22 0.2 0.17 0.17 0.17 0.15	0.00137159	0.176012	0.0482199
DTYMK	CancerType_GBM, ExpRelated_SLC25A19, Media, CnvCurrent_DTYMK, ExpCurrent_DTYMK, CancerType_Lung NSCLC, Mut_BRAF, ExpRelated_NME6, Mut_CTNNB1, ExpRelated_RRM2	0.9 0.66 0.49 0.35 0.29 0.27 0.27 0.24 0.22 0.2	7.06082e-09	0.312807	0.000289163
DUT	ExpRelated_ACSM1, Mut_MAP3K1, ExpRelated_SLC25A19, CnvRelated_HADHA, CnvRelated_CDS2, ExpRelated_PCBD1, ExpRelated_ACSL1, ExpRelated_PLCB1, ExpRelated_ALDH1A3, ExpRelated_IP6K3	0.28 0.27 0.24 0.18 0.17 0.15 0.15 0.14 0.14 0.14	0.000643416	0.187473	0.0347264
EHMT1	Mut_TP53, CancerType_Melanoma, CnvRelated_TRDMT1, CnvCurrent_EHMT1, ExpRelated_DNMT3B, Mut_PTEN, CnvRelated_EHMT2, CancerType_Lung NSCLC, CnvRelated_SUV39H2, ExpRelated_SUV39H2	0.52 0.35 0.26 0.24 0.22 0.21 0.19 0.19 0.18 0.17	4.25243e-06	0.250805	0.00189112
ENO1	ExpRelated_ENO2, ExpCurrent_ENO1, ExpRelated_ENO3, ExpRelated_PCK1, ExpRelated_PGAM1, Media, Mut_JAK1, ExpRelated_PKLR, CancerType_Ovarian, ExpRelated_BPGM	0.92 0.49 0.31 0.28 0.25 0.22 0.19 0.18 0.17 0.17	2.46513e-09	0.321725	0.000289163
EXT2	CancerType_GBM, ExpRelated_GCNT4, ExpRelated_CHPF2, ExpRelated_MGAT3, ExpRelated_B3GNTL1, ExpRelated_EXTL3, ExpRelated_B3GAT3, ExpCurrent_EXT2, CnvRelated_B4GAT1, Mut_SMARCA4	0.38 0.36 0.35 0.3 0.29 0.26 0.25 0.25 0.22 0.19	1.05806e-07	0.288393	0.000460128
FABP1	ExpRelated_CTSA, ExpRelated_ACSL3, CnvRelated_CPT1A, CnvRelated_SCD, ExpRelated_ACAA1, ExpRelated_ATP10A, Mut_NRAS, CancerType_Ovarian, Mut_ATM, ExpRelated_FASN	0.47 0.28 0.22 0.21 0.2 0.19 0.18 0.17 0.17 0.16	0.000316644	0.197638	0.0255997
FASN	ExpRelated_ACSL3, ExpRelated_AKR1C4, ExpRelated_ALDH2, ExpRelated_PLD2, ExpRelated_ACAA1, ExpRelated_PNP, Media, ExpRelated_SLC25A10, ExpRelated_SDHB, ExpRelated_HSD17B10	0.61 0.42 0.35 0.26 0.25 0.24 0.23 0.23 0.22 0.21	5.08014e-12	0.369042	0.000289163
FDFT1	ExpRelated_SQLE, ExpRelated_SUCLA2, ExpRelated_ACAA2, ExpRelated_UCKL1, ExpRelated_UROD, ExpRelated_ACSL6, ExpRelated_ACAA1, ExpRelated_ABCD1, ExpRelated_SLC27A2, Mut_KMT2C	0.92 0.33 0.32 0.24 0.24 0.2 0.19 0.19 0.17 0.16	1.32116e-15	0.422131	0.000289163
FDPS	ExpRelated_IDI1, Media, ExpRelated_SLC27A2, ExpRelated_ACSL4, ExpRelated_ACSL6, CnvRelated_BAAT, CancerType_Melanoma, ExpCurrent_FDPS, Mut_PIK3CA, ExpRelated_PPA1	0.69 0.39 0.35 0.22 0.2 0.18 0.18 0.18 0.17 0.16	1.17031e-05	0.239399	0.00391537
FECH	Media, CancerType_GBM, Mut_CDH1, CancerType_Renal, CancerType_Melanoma, CancerType_Lung NSCLC, CancerType_Urinary tract, ExpRelated_PPOX, Mut_PIK3CA, CnvRelated_PPOX	0.82 0.48 0.38 0.36 0.34 0.33 0.24 0.23 0.22 0.22	6.96815e-08	0.292311	0.000460128
FH	ExpRelated_ME3, CnvRelated_MDH1, ExpRelated_ME2, ExpRelated_MDH1, Mut_CREBBP, Mut_CDKN2A, CancerType_Melanoma, CancerType_Colon, Mut_ATM, ExpRelated_SDHB	0.36 0.34 0.3 0.26 0.21 0.18 0.13 0.13 0.13 0.12	1.89356e-06	0.259543	0.00110205
FPGS	ExpRelated_PPA2, ExpRelated_PECR, Media, ExpRelated_ACSS1, ExpRelated_NT5M, ExpRelated_ATP5A1, ExpRelated_ATP5L, CancerType_Breast, ExpRelated_MCCC2, CnvRelated_RRM2	0.43 0.41 0.4 0.4 0.35 0.32 0.32 0.31 0.31 0.26	9.84202e-13	0.380387	0.000289163
G6PC2	CancerType_Pancreas, CancerType_Neuroblastoma, CnvRelated_PPCDC, CancerType_Lung NSCLC, CnvRelated_DOLPP1, ExpRelated_P4HA1, ExpRelated_MSMO1, ExpRelated_UCK1, ExpRelated_TPTE2, CnvCurrent_G6PC2	0.59 0.46 0.37 0.37 0.23 0.19 0.18 0.17 0.15 0.14	5.13077e-10	0.33451	0.000289163
GALNT3	ExpRelated_C1GALT1, ExpRelated_ABO, ExpRelated_ST6GALNAC1, CnvRelated_GALNT7, CancerType_Melanoma, ExpRelated_CSGALNACT2, Mut_MSH6, CnvRelated_B3GNT6, ExpRelated_GALNT8, Mut_STK11	0.42 0.36 0.32 0.29 0.25 0.22 0.18 0.18 0.17 0.16	0.00026253	0.200242	0.0241387
GAMT	Media, ExpRelated_ALDH3A1, ExpRelated_ALDH3B1, CnvRelated_COMT, CnvRelated_HNMT, Mut_SMARCA4, ExpRelated_GATM, ExpRelated_ALDH1A3, CancerType_Urinary tract, ExpRelated_ALDH3B2	0.55 0.45 0.39 0.3 0.25 0.22 0.18 0.17 0.16 0.15	0.000542305	0.189971	0.0325216
GART	Media, CancerType_GBM, ExpRelated_ATIC, Mut_AR, CnvRelated_MTHFD2L, ExpRelated_PFAS, ExpRelated_MTR, Mut_CDH1, Mut_SMAD4, ExpRelated_SLC19A1	1.14 0.43 0.24 0.23 0.22 0.21 0.19 0.19 0.15 0.14	3.00374e-09	0.320073	0.000289163
GLUL	Media, CnvCurrent_GLUL, ExpRelated_LGSN, CnvRelated_LGSN, Mut_EP300, Mut_CDKN2A, Mut_SMAD4, CancerType_Renal, CancerType_Gastric, Mut_PTPN11	0.85 0.46 0.38 0.34 0.22 0.19 0.19 0.19 0.17 0.17	1.99706e-07	0.282317	0.000460128
GNMT	ExpCurrent_GNMT, Mut_PIK3CA, CnvRelated_HNMT, CnvRelated_GAMT, ExpRelated_CYP27A1, CancerType_Melanoma, ExpRelated_INMT, CancerType_Lung NSCLC, CnvRelated_MAT1A, CnvRelated_ALDH3A1	0.37 0.29 0.24 0.18 0.17 0.17 0.17 0.16 0.16 0.15	0.00149605	0.174652	0.0499047
GNPDA2	CancerType_Lung NSCLC, CancerType_Neuroblastoma, Mut_KRAS, ExpRelated_HK3, CancerType_Pancreas, ExpRelated_PFKM, CnvRelated_MPI, ExpRelated_FBP1, ExpRelated_FBP2, ExpRelated_PFKFB1	0.67 0.61 0.48 0.43 0.38 0.38 0.33 0.32 0.32 0.28	5.28287e-11	0.352045	0.000289163
GOT2	Media, ExpRelated_IDH3B, ExpRelated_FASN, ExpRelated_IDH3A, CnvRelated_PCK2, ExpRelated_ACO2, CancerType_Breast, CnvRelated_PDHX, ExpRelated_NIT2, ExpRelated_SLC25A11	0.86 0.36 0.3 0.28 0.25 0.24 0.23 0.18 0.17 0.16	9.13728e-08	0.289776	0.000460128
GPX1	ExpCurrent_GPX1, ExpRelated_GSTK1, ExpRelated_ENTPD1, CnvCurrent_GPX1, CnvRelated_ENTPD3, CancerType_Melanoma, Mut_MAP2K1, Mut_MLH1, CnvRelated_GSR, CnvRelated_MGST1	0.31 0.3 0.28 0.28 0.17 0.16 0.16 0.14 0.14 0.14	1.47514e-05	0.23671	0.0046408
GPX4	ExpRelated_GPX2, ExpRelated_DLD, ExpRelated_CYP24A1, CancerType_Colon, ExpRelated_ACADS, CnvRelated_PRDX2, CnvRelated_CAT, CnvRelated_ENTPD1, CnvRelated_CYP24A1, ExpRelated_GPX1	1.08 0.76 0.45 0.37 0.32 0.25 0.24 0.24 0.24 0.23	1.30444e-13	0.393777	0.000289163
GUCY1A2	ExpRelated_GUCY2C, Media, ExpRelated_PDE1B, CnvRelated_AK5, Mut_CARD11, CnvRelated_PDE6D, CnvRelated_PDE6B, ExpRelated_NPR2, CnvRelated_GUCY2C, CnvRelated_PDE1B	0.53 0.34 0.29 0.26 0.23 0.23 0.2 0.2 0.2 0.19	3.61429e-05	0.225993	0.0087751
GUK1	ExpCurrent_GUK1, ExpRelated_SLC25A19, ExpRelated_HPRT1, ExpRelated_GMPR2, CnvRelated_GMPR2, ExpRelated_PDE3B, Media, CnvRelated_GMPPB, CnvRelated_NME3, ExpRelated_RRM2	0.45 0.34 0.33 0.29 0.27 0.25 0.23 0.23 0.22 0.21	0.000163228	0.206702	0.0199835
HMOX1	CancerType_Renal, ExpRelated_BLVRA, CnvCurrent_HMOX1, CnvRelated_BLVRB, ExpRelated_SLC11A2, CancerType_Colon, CancerType_Lung NSCLC, Mut_CARD11, Mut_ABL1, Mut_PTCH1	0.71 0.36 0.29 0.26 0.21 0.18 0.17 0.15 0.12 0.12	0.00120692	0.177997	0.0468906
HS2ST1	CancerType_GBM, ExpRelated_NDST1, ExpRelated_NDST2, ExpRelated_HS3ST3A1, CnvRelated_CHST11, CnvRelated_CHST5, Mut_FLT3, CnvRelated_HS3ST2, ExpRelated_CHST14, Mut_CTNNB1	0.54 0.47 0.38 0.31 0.29 0.24 0.21 0.21 0.21 0.18	1.51745e-09	0.325741	0.000289163
IDH3A	ExpRelated_IDH2, Mut_KRAS, ExpRelated_TAT, ExpRelated_PDHX, ExpRelated_GCSH, ExpRelated_RRM1, CancerType_Pancreas, ExpRelated_AMT, ExpRelated_ME3, ExpRelated_PISD	0.99 0.34 0.34 0.33 0.32 0.23 0.22 0.19 0.18 0.18	2.24264e-12	0.374749	0.000289163
IK	ExpCurrent_IK, ExpRelated_NDUFC1, CnvRelated_NDUFB10, ExpRelated_NDUFAB1, ExpRelated_NDUFV2, ExpRelated_NDUFA3, ExpRelated_NDUFV3, CnvRelated_NDUFS8, Mut_ALK, Mut_SMAD4	0.76 0.34 0.25 0.24 0.24 0.21 0.2 0.18 0.18 0.17	2.92775e-10	0.33894	0.000289163
IMPDH2	ExpRelated_IMPDH1, Media, ExpRelated_ATIC, Mut_KRAS, ExpRelated_HPRT1, ExpRelated_NT5C2, ExpRelated_AMPD2, ExpRelated_GMPS, CnvRelated_IMPDH1, CnvRelated_NT5C2	0.9 0.45 0.34 0.32 0.32 0.32 0.31 0.3 0.28 0.21	2.69863e-21	0.490898	0.000289163
INPPL1	CnvCurrent_INPPL1, CancerType_GBM, ExpRelated_PTEN, Media, CnvRelated_PI4KA, CnvRelated_PIK3CB, Mut_PTEN, CnvRelated_PLCZ1, Mut_NRAS, CnvRelated_PLCB3	0.56 0.24 0.24 0.22 0.2 0.18 0.18 0.17 0.15 0.13	0.00134964	0.176263	0.0482199
IP6K1	Media, Mut_KRAS, Mut_BRAF, CancerType_Melanoma, CnvRelated_PDE9A, ExpRelated_PCBD1, CnvRelated_PLCB1, CnvRelated_GCH1, ExpRelated_IP6K2, CancerType_Colon	0.56 0.5 0.36 0.29 0.25 0.24 0.23 0.21 0.2 0.19	1.8161e-08	0.30454	0.000289163
IREB2	ExpRelated_ACO1, Media, ExpCurrent_IREB2, CnvRelated_SLC25A1, ExpRelated_IDH1, CancerType_GBM, ExpRelated_ACLY, CancerType_Breast, CancerType_Melanoma, CancerType_Ovarian	0.89 0.31 0.29 0.26 0.24 0.23 0.21 0.19 0.19 0.19	6.49333e-14	0.398261	0.000289163
ITPKB	Mut_PDGFRA, ExpRelated_INPP5J, Media, Mut_PTPN11, Mut_PAX5, Mut_SMO, ExpRelated_PLCE1, CnvRelated_INPP5J, ExpRelated_PLCD3, Mut_CDC73	0.43 0.41 0.4 0.3 0.28 0.23 0.22 0.21 0.17 0.15	0.00136598	0.176076	0.0482199
KDSR	Media, ExpRelated_ADH1A, Mut_GNAS, ExpRelated_ADH6, Mut_CARD11, CnvCurrent_KDSR, Mut_DAXX, Mut_BRCA2, CancerType_Liver, Mut_CIC	0.77 0.43 0.33 0.28 0.18 0.18 0.16 0.15 0.13 0.13	4.23946e-05	0.22403	0.00885358
LPGAT1	CnvRelated_ACSM1, ExpRelated_ECHS1, ExpRelated_CPT1B, ExpRelated_CPT2, CnvRelated_ACADS, CnvRelated_MBOAT2, ExpRelated_HADH, CnvRelated_HADH, Mut_FBXW7, ExpRelated_HYAL3	0.44 0.33 0.3 0.29 0.25 0.25 0.21 0.2 0.19 0.18	1.94742e-11	0.359412	0.000289163
LYZL1	CnvCurrent_LYZL1, CancerType_GBM, ExpRelated_SLC3A2, ExpRelated_SLC5A12, CnvRelated_SLC3A2, ExpRelated_SLC2A1, CnvRelated_TREH, Mut_KRAS, Mut_ARID1A, ExpRelated_SLC5A10	0.84 0.54 0.31 0.27 0.26 0.22 0.22 0.21 0.2 0.2	0.000151674	0.207682	0.0192705
MAN2B1	CnvCurrent_MAN2B1, CancerType_Gastric, Media, CancerType_Colon, ExpRelated_HEXB, Mut_RET, Mut_ALK, Mut_SMARCA4, CancerType_Melanoma, Mut_BRCA2	0.66 0.32 0.31 0.24 0.24 0.23 0.2 0.19 0.17 0.15	4.92815e-07	0.27342	0.000460128
MAT2A	ExpRelated_ALDH1A3, CancerType_GBM, CancerType_Melanoma, ExpRelated_COMTD1, CnvRelated_CYP27A1, ExpRelated_AMD1, Mut_SMO, Mut_BRAF, CnvRelated_SLC25A26, CnvRelated_GAMT	0.5 0.48 0.4 0.37 0.3 0.22 0.2 0.17 0.17 0.16	0.000291761	0.198779	0.0246146
MDH2	ExpRelated_SLC25A10, ExpRelated_PC, CnvRelated_SLC25A10, CnvRelated_SLC25A1, ExpRelated_ME3, ExpRelated_GOT2, ExpRelated_PCK2, CnvRelated_ME2, CnvRelated_SLC25A11, ExpRelated_CS	0.41 0.31 0.25 0.22 0.2 0.2 0.2 0.19 0.18 0.15	1.54507e-07	0.284789	0.000460128
MGAT2	CnvRelated_MGAT3, ExpRelated_MAN2A1, ExpRelated_GCNT2, CancerType_Esophageal, CnvRelated_EXTL1, ExpRelated_B3GNT2, ExpRelated_CSGALNACT1, CnvRelated_MGAT5, ExpRelated_B3GNT8, Mut_TP53	0.42 0.33 0.31 0.21 0.2 0.19 0.19 0.18 0.16 0.13	0.0010948	0.179496	0.0453333
MPI	ExpCurrent_MPI, ExpRelated_HKDC1, Media, ExpRelated_PFKFB2, ExpRelated_ACSS2, ExpRelated_HK3, ExpRelated_TKT, CancerType_Melanoma, ExpRelated_OTC, CancerType_Pancreas	0.5 0.39 0.33 0.31 0.26 0.24 0.23 0.22 0.2 0.18	1.93548e-05	0.233515	0.00559504
MTHFD1	ExpRelated_HADHA, Media, ExpRelated_SLC25A1, Mut_KRAS, CancerType_GBM, ExpRelated_ACSS2, ExpRelated_ESD, ExpRelated_SLC19A1, Mut_PTEN, ExpRelated_SHMT1	0.63 0.63 0.28 0.26 0.25 0.25 0.22 0.21 0.19 0.15	9.27794e-14	0.395976	0.000289163
MTHFD1L	ExpRelated_SHMT2, CnvRelated_MTHFD2, ExpRelated_SUCLG1, Media, Mut_RET, CancerType_Lung NSCLC, ExpRelated_ATP5A1, CnvRelated_ATP5I, Mut_EGFR, Mut_ATRX	0.33 0.23 0.21 0.2 0.19 0.18 0.18 0.16 0.15 0.14	0.00116814	0.1785	0.0467571
MVD	ExpRelated_FASN, CancerType_GBM, CancerType_Melanoma, ExpRelated_OXSM, ExpRelated_FDPS, Mut_APC, Mut_EP300, Media, ExpRelated_PMVK, CancerType_Renal	0.57 0.46 0.44 0.44 0.26 0.23 0.21 0.21 0.2 0.12	9.10266e-09	0.310609	0.000289163
MVK	CancerType_GBM, Mut_KRAS, ExpRelated_OXSM, Media, ExpRelated_SLC27A2, ExpRelated_PMVK, CnvCurrent_MVK, Mut_EP300, CnvRelated_PMVK, ExpRelated_ACSL4	0.63 0.41 0.4 0.34 0.28 0.27 0.27 0.22 0.2 0.19	2.61457e-09	0.321234	0.000289163
NADK	CancerType_Melanoma, CancerType_Colon, CancerType_Neuroblastoma, Mut_SMAD4, CancerType_Renal, CancerType_Gastric, CancerType_Ovarian, Mut_CDH1, Mut_KIT, Mut_PTCH1	1.21 0.78 0.42 0.39 0.38 0.36 0.35 0.31 0.3 0.28	0.000638015	0.187597	0.0346143
NADSYN1	CnvCurrent_NADSYN1, ExpCurrent_NADSYN1, CnvRelated_ALDH3B2, CnvRelated_ALDH3B1, Mut_MSH6, ExpRelated_ALDH1A3, CnvRelated_ALDH1A3, Mut_AKT1, ExpRelated_ALDH3B2, CancerType_Neuroblastoma	0.86 0.72 0.36 0.36 0.27 0.25 0.24 0.21 0.2 0.15	1.51592e-09	0.32575	0.000289163
NAGK	Mut_KRAS, CancerType_Neuroblastoma, CancerType_Colon, CnvRelated_AMDHD2, CnvRelated_GNE, Mut_NOTCH2, Media, CnvRelated_ENGASE, CancerType_Pancreas, CancerType_Melanoma	0.79 0.3 0.29 0.28 0.22 0.22 0.21 0.2 0.17 0.15	3.69435e-05	0.225724	0.0087751
NDUFA10	ExpRelated_NDUFS7, ExpRelated_PFKP, ExpRelated_NDUFAB1, ExpRelated_ALDH1B1, ExpRelated_ENTPD1, ExpRelated_NDUFA5, ExpRelated_EARS2, CnvRelated_NDUFA2, ExpRelated_IK, CancerType_Gastric	0.38 0.37 0.26 0.25 0.24 0.2 0.19 0.18 0.18 0.18	1.41843e-09	0.326295	0.000289163
NDUFA11	ExpRelated_DHODH, ExpRelated_EARS2, ExpRelated_IK, ExpRelated_VNN2, Media, ExpRelated_ALDH2, ExpRelated_MYO5B, ExpRelated_ALDH1B1, ExpRelated_PFKP, ExpRelated_NDUFAB1	0.47 0.39 0.35 0.35 0.31 0.28 0.23 0.23 0.23 0.2	2.45219e-11	0.357727	0.000289163
NDUFA2	ExpRelated_EARS2, ExpRelated_NDUFS7, ExpRelated_ALDH1B1, ExpRelated_DHODH, ExpRelated_PFKP, Mut_BRCA2, ExpRelated_TUSC3, ExpRelated_MYO5B, CnvRelated_ETFDH, ExpRelated_NDUFA10	0.46 0.38 0.38 0.36 0.35 0.28 0.25 0.25 0.24 0.23	5.07522e-16	0.427716	0.000289163
NDUFA5	ExpRelated_NDUFA8, ExpRelated_NDUFA2, ExpRelated_ALDH2, Mut_TP53, CnvRelated_NDUFV2, ExpRelated_VNN3, CnvRelated_NDUFB5, ExpRelated_ALDH1B1, CnvRelated_NDUFA4, ExpRelated_EARS2	0.3 0.28 0.27 0.24 0.24 0.24 0.21 0.2 0.2 0.2	4.62848e-10	0.335329	0.000289163
NDUFA8	ExpRelated_NDUFV3, ExpRelated_IK, ExpRelated_EARS2, ExpRelated_NDUFA12, Mut_BRCA2, CnvRelated_NDUFB9, Media, CnvRelated_NDUFC2, CnvRelated_ENTPD1, CnvRelated_ALDH7A1	0.34 0.32 0.31 0.24 0.21 0.21 0.19 0.18 0.17 0.17	1.0739e-10	0.346689	0.000289163
NDUFA9	Media, ExpRelated_DHODH, ExpRelated_NDUFS5, ExpRelated_ENTPD1, ExpRelated_NDUFB3, CnvRelated_DLAT, ExpRelated_C21orf2, CnvRelated_ALDH1B1, ExpRelated_PFKL, ExpRelated_NDUFB1	0.44 0.38 0.25 0.2 0.2 0.18 0.17 0.15 0.15 0.14	4.50295e-06	0.250175	0.00189112
NDUFB10	ExpRelated_EARS2, ExpRelated_ENTPD1, ExpRelated_NDUFS8, ExpRelated_NDUFV3, ExpRelated_PFKP, CnvRelated_NDUFA2, ExpRelated_NDUFA2, Mut_PTCH1, CnvRelated_NDUFB3, ExpCurrent_NDUFB10	0.33 0.31 0.28 0.28 0.23 0.22 0.17 0.16 0.16 0.15	9.05748e-08	0.289858	0.000460128
NDUFB2	ExpRelated_PFKP, ExpRelated_NDUFV3, ExpRelated_ALDH1B1, ExpRelated_EARS2, ExpRelated_VNN2, ExpRelated_NDUFA2, Mut_CTNNB1, ExpRelated_IK, ExpRelated_LEFTY1, ExpRelated_PYCRL	0.37 0.36 0.35 0.34 0.32 0.25 0.23 0.22 0.21 0.19	2.36931e-11	0.357979	0.000289163
NDUFB4	ExpRelated_PFKP, ExpRelated_NDUFS7, ExpRelated_ACAA1, CnvRelated_NDUFB9, CnvRelated_NDUFA4, CnvRelated_NDUFV2, ExpRelated_C21orf2, CnvRelated_ALDH2, ExpRelated_NDUFA2, CancerType_Gastric	0.32 0.3 0.27 0.26 0.22 0.2 0.2 0.19 0.17 0.17	4.55995e-08	0.29623	0.000460128
NDUFB5	ExpRelated_ENTPD1, ExpRelated_PFKP, Media, ExpRelated_NDUFS7, ExpRelated_NDUFV3, ExpRelated_NDUFA2, CnvRelated_HADHB, ExpRelated_ALDH2, ExpRelated_NDUFA1, ExpRelated_HADHB	0.39 0.39 0.35 0.32 0.3 0.29 0.23 0.22 0.22 0.2	6.54616e-17	0.439334	0.000289163
NDUFB6	ExpRelated_EARS2, Media, CnvRelated_HADHB, ExpRelated_PFKP, ExpRelated_NDUFA4, CnvRelated_PFKM, ExpRelated_NDUFA7, CnvRelated_NDUFA10, ExpRelated_DHODH, ExpRelated_NDUFS8	0.31 0.27 0.25 0.24 0.23 0.22 0.21 0.2 0.2 0.19	1.73173e-14	0.406577	0.000289163
NDUFB7	ExpRelated_DHODH, Media, ExpRelated_NDUFA2, ExpRelated_MYO5B, ExpRelated_PFKP, CnvRelated_NDUFB10, CnvRelated_PFKM, CnvRelated_NDUFS8, ExpRelated_NDUFB3, ExpRelated_EARS2	0.34 0.31 0.3 0.29 0.28 0.26 0.22 0.22 0.21 0.19	4.84938e-11	0.352684	0.000289163
NDUFB8	ExpRelated_PFKP, ExpRelated_EARS2, ExpRelated_ALDH1B1, ExpRelated_NDUFS7, ExpRelated_NDUFV3, CnvRelated_NDUFB3, ExpRelated_VNN2, ExpRelated_ENTPD8, ExpRelated_DHODH, CnvRelated_NDUFA2	0.46 0.46 0.36 0.33 0.32 0.25 0.24 0.24 0.2 0.2	2.96553e-13	0.388408	0.000289163
NDUFB9	ExpRelated_NDUFS7, CnvRelated_PFKM, ExpRelated_DHODH, CnvRelated_NDUFA12, Media, ExpRelated_ACAA1, ExpRelated_IK, ExpRelated_NDUFV3, ExpRelated_ALDH2, ExpRelated_ENTPD1	0.41 0.32 0.29 0.27 0.26 0.25 0.23 0.2 0.2 0.19	1.31818e-07	0.286307	0.000460128
NDUFC2	ExpRelated_PFKP, ExpRelated_NDUFB8, ExpRelated_ALDH1B1, ExpRelated_IK, ExpRelated_NDUFB9, CnvRelated_IK, ExpRelated_EARS2, CnvRelated_NDUFA11, CnvRelated_TUSC3, ExpRelated_VNN2	0.47 0.29 0.28 0.27 0.27 0.24 0.23 0.22 0.21 0.21	2.42314e-08	0.301965	0.000289163
NDUFS1	ExpRelated_DHODH, ExpRelated_PFKP, ExpRelated_NDUFS7, ExpRelated_IK, CnvRelated_IK, ExpRelated_NDUFV3, CnvRelated_ACAA1, CnvRelated_MYO5B, ExpRelated_ALDH7A1, ExpRelated_EARS2	0.44 0.41 0.35 0.22 0.21 0.2 0.2 0.19 0.18 0.18	2.8476e-10	0.339157	0.000289163
NDUFS2	ExpRelated_ALDH1B1, ExpRelated_PFKP, ExpRelated_NDUFS7, ExpRelated_IK, ExpRelated_EARS2, ExpRelated_PYCR1, ExpRelated_NDUFS8, ExpRelated_NDUFA6, ExpRelated_NDUFAB1, CnvRelated_NDUFB9	0.37 0.36 0.34 0.28 0.26 0.22 0.21 0.2 0.18 0.18	2.43683e-11	0.357774	0.000289163
NDUFS3	CnvRelated_NDUFS8, ExpRelated_ALDH1B1, CnvRelated_NDUFB3, ExpRelated_ENTPD1, CnvRelated_ALDH2, ExpRelated_DHODH, ExpRelated_NDUFA2, CancerType_Pancreas, Mut_TP53, CnvRelated_ENTPD3	0.34 0.3 0.29 0.28 0.28 0.26 0.23 0.21 0.2 0.2	8.15527e-09	0.311562	0.000289163
NDUFS4	ExpRelated_PFKP, ExpRelated_IK, CnvRelated_NDUFC2, Mut_SMARCA4, Mut_ARID1A, CnvRelated_IK, ExpRelated_DHODH, ExpRelated_NDUFS6, ExpRelated_DLAT, CnvRelated_PYCR1	0.33 0.32 0.29 0.28 0.24 0.22 0.21 0.2 0.2 0.18	0.000591458	0.188707	0.0340629
NDUFS5	ExpRelated_NDUFS7, ExpRelated_EARS2, ExpRelated_NDUFV3, CnvRelated_ALDH2, ExpRelated_ENTPD1, ExpRelated_PFKP, Media, ExpRelated_ALDH1B1, CancerType_Gastric, ExpRelated_NDUFAB1	0.36 0.3 0.27 0.26 0.25 0.24 0.22 0.21 0.21 0.21	1.49962e-11	0.36131	0.000289163
NDUFS7	ExpRelated_DHODH, Media, CnvRelated_ENTPD1, ExpRelated_IK, CnvRelated_ACAA2, ExpRelated_NDUFV3, CnvRelated_NDUFA13, ExpRelated_ALDH1B1, CnvRelated_NDUFA9, ExpRelated_NDUFS2	0.36 0.25 0.22 0.21 0.2 0.19 0.18 0.17 0.17 0.16	1.515e-08	0.306147	0.000289163
NDUFS8	ExpRelated_ENTPD1, Media, ExpRelated_NDUFS7, ExpRelated_C21orf2, ExpRelated_IK, CnvRelated_NDUFB4, ExpRelated_DHODH, ExpRelated_ETFDH, ExpRelated_LEFTY1, ExpRelated_ALDH2	0.48 0.35 0.34 0.31 0.29 0.27 0.24 0.24 0.23 0.22	4.00725e-08	0.297412	0.000289163
NDUFV1	ExpRelated_NDUFB9, ExpRelated_ALDH1B1, ExpRelated_DHODH, ExpRelated_VNN1, ExpRelated_PFKP, ExpRelated_C21orf2, CancerType_Gastric, ExpRelated_NDUFB8, ExpRelated_ACAA1, ExpRelated_NDUFS2	0.32 0.23 0.22 0.22 0.21 0.16 0.15 0.15 0.14 0.14	3.31488e-05	0.22705	0.00851368
NME2	ExpRelated_ALDH5A1, ExpRelated_ACOT8, ExpRelated_ACSL6, ExpRelated_SI, ExpRelated_ACSS2, ExpRelated_AACS, CnvRelated_FPGT, CancerType_Colon, ExpRelated_ITPA, Mut_CTNNB1	0.27 0.27 0.24 0.24 0.19 0.19 0.18 0.18 0.15 0.14	0.00128735	0.176998	0.0477247
NME3	ExpRelated_ALDH3A1, ExpRelated_AOX1, CnvRelated_AK5, CnvRelated_SLC25A19, ExpRelated_RRM1, Mut_MET, ExpRelated_RRM2, CancerType_Gastric, CnvRelated_ADSSL1, CnvRelated_ITPA	0.52 0.39 0.23 0.22 0.21 0.19 0.17 0.16 0.16 0.16	5.08481e-07	0.273106	0.000460128
NMNAT1	ExpRelated_DUT, Mut_TP53, ExpRelated_PIK3C2B, ExpRelated_DCK, ExpRelated_PIK3C2G, Mut_CIC, ExpRelated_CMPK1, ExpRelated_DGKZ, Mut_SMAD4, CnvRelated_CMAS	0.65 0.48 0.45 0.36 0.31 0.29 0.29 0.2 0.18 0.18	1.23265e-09	0.327444	0.000289163
NSF	CnvCurrent_NSF, CnvRelated_ATP5E, CnvRelated_RRM2B, CnvRelated_SLC25A10, ExpRelated_ATP5J2, CnvRelated_ATP5H, ExpRelated_ATP5H, Mut_PTEN, CnvRelated_SLC25A3, CnvRelated_OXSM	1.26 0.32 0.26 0.21 0.19 0.19 0.18 0.16 0.16 0.15	2.20173e-10	0.341164	0.000289163
NT5C2	CancerType_Neuroblastoma, CnvRelated_IMPDH2, ExpCurrent_NT5C2, ExpRelated_NMNAT2, ExpRelated_ADA, ExpRelated_CPT1C, ExpRelated_PNP, Mut_CDC73, Mut_MSH6, CnvRelated_ADSS	0.33 0.28 0.25 0.23 0.21 0.2 0.17 0.16 0.16 0.15	0.000713883	0.185938	0.036795
NT5C3A	ExpRelated_UCK2, CnvRelated_SLC29A2, CnvRelated_ENTPD3, CnvRelated_SLC28A3, CnvRelated_UPP2, ExpRelated_ENTPD1, CnvRelated_SLC29A3, ExpRelated_NT5C2, ExpRelated_NT5M, Mut_NF1	0.55 0.25 0.24 0.23 0.22 0.22 0.21 0.19 0.19 0.18	0.00031268	0.197814	0.0255718
NUDT2	CancerType_Colon, CnvCurrent_NUDT2, Mut_SMAD4, CancerType_Pancreas, Mut_KRAS, Mut_APC, Mut_TSHR, Mut_STK11, CancerType_Lung NSCLC, Mut_SMO	0.79 0.53 0.48 0.38 0.37 0.25 0.25 0.24 0.18 0.17	0.000594893	0.188623	0.0340629
OAT	ExpRelated_IDH2, ExpRelated_SLC25A18, CnvRelated_SLC25A15, ExpRelated_NAGS, ExpRelated_OGDH, ExpRelated_ALDH18A1, CnvRelated_SLC16A1, CnvRelated_GOT2, CnvRelated_SLC25A2, ExpRelated_AASS	0.38 0.35 0.34 0.27 0.22 0.22 0.22 0.21 0.2 0.2	1.03864e-05	0.240773	0.00391537
OGDH	CancerType_GBM, ExpRelated_NT5E, Media, ExpRelated_ACSS1, ExpRelated_ENTPD2, CnvRelated_PDHB, ExpRelated_PAICS, ExpRelated_OXCT1, ExpCurrent_OGDH, ExpRelated_ENTPD1	0.61 0.53 0.37 0.34 0.25 0.2 0.19 0.19 0.19 0.19	6.88327e-19	0.463681	0.000289163
OXCT2	CnvRelated_SCD5, ExpRelated_HADHA, ExpRelated_ENTPD1, ExpRelated_SCD5, Mut_EP300, ExpRelated_SDHC, ExpRelated_SCD, CnvRelated_HADH, ExpRelated_MUT, Mut_KRAS	0.33 0.26 0.25 0.24 0.23 0.23 0.22 0.2 0.19 0.18	8.64963e-06	0.242864	0.00366024
OXSM	ExpRelated_CPT1A, ExpRelated_PNPLA3, CnvRelated_ELOVL6, ExpRelated_TAZ, CnvCurrent_OXSM, CnvRelated_ESCO1, CnvRelated_ACSM1, ExpRelated_SLC27A2, ExpCurrent_OXSM, ExpRelated_ACSM1	0.31 0.28 0.22 0.21 0.21 0.21 0.2 0.2 0.2 0.2	0.00110081	0.179412	0.0454084
PAFAH1B1	ExpCurrent_PAFAH1B1, CnvCurrent_PAFAH1B1, CnvRelated_ALDH3A1, CnvRelated_ASPA, Mut_FGFR2, ExpRelated_ACOT12, Mut_TNFAIP3, ExpRelated_ACY1, ExpRelated_ALDH3A1, Mut_NF1	0.72 0.39 0.28 0.2 0.2 0.16 0.16 0.14 0.13 0.13	0.000279243	0.199388	0.0245482
PAFAH1B2	ExpRelated_PAFAH1B1, Mut_DAXX, CnvRelated_AMDHD2, ExpRelated_ALDH1A3, CnvRelated_ASPA, Mut_ARID1A, CnvRelated_PAFAH2, ExpRelated_PIGL, Mut_KDM6A, CnvRelated_ACY1	0.27 0.18 0.18 0.17 0.16 0.16 0.16 0.15 0.14 0.14	0.00103009	0.180427	0.0440992
PAICS	CancerType_GBM, Media, CancerType_Breast, CancerType_Colon, Mut_CDH1, Mut_CREBBP, Mut_KRAS, ExpRelated_OGDH, Mut_TNFAIP3, Mut_NRAS	0.86 0.81 0.32 0.28 0.23 0.22 0.2 0.2 0.2 0.18	1.21523e-10	0.345745	0.000289163
PAPSS1	ExpRelated_PAPSS2, Media, Mut_JAK1, CancerType_Pancreas, ExpRelated_AKR1C4, ExpRelated_SULT2B1, Mut_BRCA2, CnvRelated_SULT2B1, Mut_CIC, Mut_CASP8	1.15 0.43 0.25 0.25 0.25 0.22 0.19 0.18 0.18 0.17	1.08496e-06	0.265379	0.000460128
PAPSS2	ExpRelated_STS, ExpRelated_SLC26A2, CnvRelated_GCH1, Mut_BRAF, Media, ExpRelated_SLC26A7, ExpRelated_AKR1C4, ExpRelated_SLC26A3, CnvRelated_SLC26A6, CancerType_Melanoma	0.43 0.37 0.2 0.2 0.2 0.2 0.18 0.18 0.18 0.17	0.000170904	0.206086	0.0201592
PC	Media, CnvCurrent_PC, ExpRelated_MCCC2, CnvRelated_DLAT, ExpRelated_SUCLG2, ExpRelated_ALDH4A1, ExpRelated_ATP5B, ExpRelated_SLC25A3, CnvRelated_ME3, ExpRelated_ACACB	0.68 0.39 0.36 0.33 0.31 0.28 0.24 0.21 0.19 0.19	1.38023e-09	0.326519	0.000289163
PDE2A	CnvCurrent_PDE2A, ExpRelated_PDE1A, ExpRelated_GMPR, ExpRelated_AKR1A1, ExpRelated_PDE1C, ExpRelated_ADCY10, ExpRelated_PDE6B, CnvRelated_GUCY1A2, CnvRelated_PDE4B, Mut_MET	0.5 0.44 0.37 0.33 0.31 0.21 0.2 0.19 0.18 0.17	8.55064e-05	0.215186	0.0139152
PDE6B	ExpRelated_GMPR2, Media, ExpRelated_PDE9A, ExpRelated_GUCY1B2, ExpRelated_GUCY2C, ExpRelated_PDE6A, CnvRelated_GUK1, ExpRelated_GNE, ExpRelated_NT5C2, CnvRelated_PDE10A	0.33 0.31 0.29 0.27 0.26 0.23 0.23 0.22 0.2 0.18	2.877e-08	0.30042	0.000289163
PDHX	ExpCurrent_PDHX, CnvCurrent_PDHX, ExpRelated_ENTPD1, ExpRelated_DLAT, CnvRelated_DBI, ExpRelated_IDH2, CnvRelated_DLAT, CnvRelated_AGXT2, CnvRelated_SLC16A1, CnvRelated_ME2	0.39 0.34 0.28 0.27 0.23 0.23 0.23 0.22 0.21 0.18	4.06396e-08	0.297284	0.000289163
PDXP	CancerType_Colon, CancerType_Gastric, ExpRelated_PNPO, ExpCurrent_PDXP, CancerType_Melanoma, ExpRelated_SCLY, Mut_ARID1A, Mut_KRAS, Mut_ALK, Mut_CDH1	0.47 0.46 0.45 0.32 0.3 0.27 0.24 0.22 0.22 0.18	5.40277e-07	0.272496	0.000460128
PFAS	Media, CancerType_Breast, CancerType_GBM, Mut_CDH1, Mut_KRAS, Mut_KMT2C, ExpRelated_GART, CnvRelated_GART, CnvCurrent_PFAS, ExpRelated_OGDHL	0.87 0.53 0.46 0.43 0.32 0.32 0.28 0.26 0.25 0.25	1.73085e-10	0.343028	0.000289163
PFKFB2	ExpRelated_FBP1, CancerType_Colon, ExpRelated_HK2, CnvCurrent_PFKFB2, Mut_CIC, ExpRelated_PFKL, CnvRelated_KIAA0319, ExpRelated_ACSS3, CnvRelated_PFKL, Mut_APC	0.26 0.24 0.22 0.21 0.18 0.18 0.18 0.17 0.17 0.17	2.56039e-06	0.256321	0.00110205
PGAM1	ExpRelated_PHGDH, ExpRelated_ESPN, CancerType_Renal, Mut_TP53, Mut_ARID1A, Media, CnvRelated_PHGDH, Mut_BRCA1, Mut_NF1, ExpRelated_ACOT2	0.47 0.33 0.29 0.21 0.2 0.19 0.18 0.17 0.17 0.15	6.32492e-06	0.246398	0.00271353
PGD	Media, CancerType_Melanoma, Mut_NOTCH2, CancerType_Lung NSCLC, Mut_BRAF, CancerType_GBM, ExpRelated_RPIA, CnvRelated_RPIA, Mut_KIT, Mut_CDH1	1.07 0.59 0.49 0.39 0.37 0.36 0.34 0.31 0.28 0.2	0.000441169	0.192947	0.0294946
PGS1	Media, ExpRelated_PFKP, ExpRelated_CDIPT, Mut_NRAS, CancerType_Renal, ExpRelated_CHPT1, Mut_CDKN2A, ExpRelated_UCK2, Mut_VHL, Mut_PAX5	0.87 0.55 0.4 0.3 0.29 0.28 0.2 0.2 0.18 0.13	0.000206989	0.203498	0.0215404
PI4KA	ExpCurrent_PI4KA, CnvCurrent_PI4KA, ExpRelated_PIK3R5, ExpRelated_PIK3C3, CnvRelated_MTMR3, ExpRelated_PIK3CD, ExpRelated_PIK3R1, ExpRelated_PLCB4, CnvRelated_INPP5J, CancerType_Melanoma	0.65 0.61 0.37 0.28 0.24 0.24 0.23 0.22 0.21 0.21	1.60343e-11	0.360825	0.000289163
PIGF	CancerType_Pancreas, Mut_KRAS, CnvRelated_PIGO, CancerType_Lung NSCLC, Mut_TP53, ExpRelated_PIGK, CnvRelated_PIGS, Mut_CASP8, CnvRelated_PIGG, Mut_PAX5	0.68 0.41 0.34 0.33 0.26 0.2 0.18 0.18 0.17 0.17	8.97546e-08	0.289944	0.000460128
PIP5K1A	ExpRelated_DPM2, CnvRelated_PLCD1, ExpRelated_PIK3C2A, ExpRelated_PIK3R1, ExpRelated_PLCD3, ExpRelated_PLCE1, CnvRelated_PIP4K2A, ExpRelated_PIP5K1C, CnvRelated_PLCE1, ExpRelated_PLCG1	0.37 0.36 0.36 0.35 0.32 0.29 0.28 0.21 0.19 0.19	7.922e-06	0.243861	0.00327467
PKM	ExpCurrent_PKM, ExpRelated_MYO5B, ExpRelated_ENO1, Media, CnvRelated_UEVLD, ExpRelated_SLC15A2, ExpRelated_SLC16A3, ExpRelated_LDHA, CnvRelated_PFKM, ExpRelated_ACAA1	0.34 0.31 0.3 0.27 0.24 0.24 0.23 0.23 0.22 0.21	7.27463e-05	0.217255	0.0125397
PLA2G2A	CnvRelated_LIPC, CnvRelated_LCAT, CnvRelated_ATP10A, CnvRelated_PLA2G5, ExpRelated_CEPT1, CnvRelated_PLA2G1B, Mut_DAXX, Mut_RB1, ExpRelated_MGLL, CancerType_Ovarian	0.44 0.34 0.31 0.3 0.29 0.28 0.24 0.24 0.21 0.2	0.000835194	0.183599	0.039741
PLCB4	ExpRelated_PIK3C2B, ExpRelated_INPP5D, ExpRelated_PIK3CA, ExpRelated_PIK3R3, ExpRelated_PLCH2, Mut_KRAS, ExpRelated_PLCG1, ExpRelated_PLCD3, CancerType_Ovarian, ExpRelated_PLCG2	0.3 0.25 0.23 0.19 0.19 0.17 0.16 0.15 0.15 0.15	0.000741683	0.185371	0.0374631
PMM2	ExpRelated_PMM1, CnvRelated_MPI, CnvRelated_GMPPA, ExpRelated_HK1, ExpRelated_HKDC1, Mut_CASP8, Media, ExpRelated_HK2, Mut_SMAD4, CancerType_GBM	0.67 0.29 0.26 0.25 0.25 0.25 0.24 0.23 0.19 0.19	2.39535e-05	0.230976	0.00685996
PPA1	ExpRelated_PPA2, ExpRelated_ACSL4, CancerType_Ovarian, Mut_GNAS, ExpCurrent_PPA1, CancerType_Breast, ExpRelated_ACSL1, Media, ExpRelated_ACSL3, Mut_CTNNB1	0.72 0.7 0.29 0.28 0.26 0.24 0.24 0.23 0.19 0.16	2.44133e-08	0.301898	0.000289163
PPA2	ExpRelated_ACSS1, ExpRelated_ALDH3B1, ExpRelated_ATP5B, ExpRelated_ATP5G1, ExpRelated_ATP5G3, ExpRelated_SUCLG2, ExpCurrent_PPA2, ExpRelated_ATP5F1, CnvRelated_ATP5L, ExpRelated_MTHFD1L	0.53 0.46 0.4 0.3 0.26 0.25 0.25 0.24 0.2 0.2	1.44085e-11	0.361599	0.000289163
PPAP2C	CnvRelated_AGPAT1, CnvRelated_MOGAT2, ExpRelated_DGKI, CnvRelated_PHPT1, CnvRelated_PLD2, Mut_SMAD4, CnvRelated_LPL, ExpRelated_LHPP, ExpCurrent_PPAP2C, Media	0.32 0.29 0.29 0.24 0.24 0.23 0.2 0.2 0.19 0.19	4.37051e-05	0.223654	0.00915628
PPOX	ExpRelated_FECH, CancerType_Breast, Media, CancerType_Esophageal, Mut_CIC, CnvCurrent_PPOX, Mut_BAP1, Mut_BRCA1, Mut_NF1, Mut_NOTCH1	0.75 0.7 0.7 0.34 0.34 0.33 0.2 0.2 0.19 0.18	0.000253005	0.200751	0.0241387
PRDX1	ExpRelated_PRDX2, ExpRelated_ENTPD2, ExpRelated_ENTPD1, ExpRelated_GPX2, ExpCurrent_PRDX1, CnvRelated_ENTPD2, Mut_MSH6, Mut_ABL1, ExpRelated_ENTPD8, Mut_MEN1	1.91 0.75 0.34 0.3 0.26 0.24 0.21 0.21 0.18 0.17	3.298e-26	0.539877	0.000289163
PSPH	ExpCurrent_PSPH, CancerType_Urinary tract, Mut_SMAD4, CnvRelated_PSAT1, Mut_APC, Mut_SMARCA4, ExpRelated_PSAT1, CnvCurrent_PSPH, CancerType_GBM, CancerType_Melanoma	0.52 0.45 0.36 0.36 0.28 0.27 0.26 0.23 0.22 0.16	0.00122883	0.177719	0.0470851
PYCR1	CancerType_Neuroblastoma, ExpRelated_MCCC2, ExpRelated_NDUFS2, ExpRelated_ALDH2, CnvRelated_NDUFB8, ExpRelated_ECI1, ExpRelated_PFKL, CnvRelated_NDUFS6, CnvRelated_GLYAT, ExpRelated_NDUFS3	0.64 0.31 0.3 0.29 0.27 0.23 0.22 0.21 0.21 0.17	0.00095404	0.181593	0.0427072
RPE	ExpRelated_TKT, CancerType_GBM, Mut_KRAS, ExpRelated_XYLB, ExpRelated_TKTL1, CancerType_Melanoma, ExpRelated_RPIA, CancerType_Pancreas, Media, Mut_PTCH1	0.43 0.38 0.3 0.28 0.26 0.25 0.21 0.21 0.21 0.2	0.000274502	0.199625	0.0243623
RPIA	CancerType_GBM, Media, ExpRelated_ADA, ExpRelated_TKT, ExpRelated_RHBG, Mut_ARID1A, ExpRelated_SLC12A4, Mut_CDH1, ExpRelated_SLC12A1, CnvRelated_SLC12A4	0.59 0.47 0.35 0.34 0.24 0.23 0.21 0.2 0.2 0.2	0.000133758	0.209351	0.0179871
RPL14	CnvCurrent_RPL14, Mut_CASP8, ExpRelated_CPT1A, CnvRelated_CPT1A, CnvRelated_BAAT, CnvRelated_ACSL1, CnvRelated_CPT1C, CancerType_Liver, Mut_MAP3K1, Mut_RB1	0.72 0.62 0.47 0.23 0.21 0.16 0.15 0.15 0.15 0.14	2.87901e-05	0.228762	0.00751319
RPN1	CancerType_Melanoma, CnvCurrent_RPN1, CancerType_Breast, ExpRelated_MOGS, Mut_APC, ExpRelated_DOLPP1, ExpCurrent_RPN1, CnvRelated_ALG8, Mut_SMO, Mut_BRAF	0.71 0.51 0.37 0.34 0.31 0.29 0.27 0.25 0.21 0.14	0.000165332	0.20653	0.0200427
RPN2	CnvCurrent_RPN2, Mut_PIK3CA, Mut_PTEN, ExpRelated_DDOST, Mut_APC, Mut_MEN1, ExpRelated_DOLPP1, Mut_CTNNB1, Mut_CASP8, Mut_CIC	0.65 0.41 0.37 0.37 0.29 0.26 0.26 0.21 0.2 0.19	0.00119326	0.178172	0.0467571
RRM1	ExpRelated_ACSL3, CnvRelated_ACPP, ExpRelated_ENTPD8, CnvRelated_ACP2, Mut_BRAF, Media, CnvRelated_ENTPD8, CancerType_Melanoma, CnvRelated_ALPP, ExpRelated_SLC25A1	0.27 0.22 0.22 0.22 0.21 0.21 0.2 0.19 0.18 0.16	1.03059e-05	0.240862	0.00391537
SCD	ExpRelated_FADS2, ExpRelated_FASN, ExpRelated_ACSL3, ExpCurrent_SCD, ExpRelated_SLC27A4, ExpRelated_AMT, ExpRelated_SCD5, ExpRelated_PDHX, ExpRelated_DLD, CancerType_Ovarian	0.97 0.39 0.37 0.32 0.29 0.26 0.23 0.22 0.22 0.19	2.1106e-12	0.375168	0.000289163
SDHA	CancerType_GBM, ExpRelated_BHMT, CnvRelated_SUCLA2, ExpRelated_FH, ExpRelated_GCH1, CancerType_Breast, ExpRelated_FASN, Mut_NRAS, Mut_CDH1, ExpRelated_SDHB	0.5 0.34 0.27 0.26 0.26 0.23 0.21 0.19 0.19 0.19	1.19312e-08	0.308248	0.000289163
SDHB	CancerType_Breast, ExpRelated_FASN, CancerType_GBM, ExpRelated_SUCLA2, Mut_CDH1, ExpRelated_BHMT, Media, ExpRelated_GCH1, CnvRelated_LDHAL6B, ExpRelated_BHMT2	0.55 0.53 0.49 0.47 0.29 0.29 0.28 0.28 0.24 0.24	5.41296e-15	0.413706	0.000289163
SDHC	CancerType_GBM, ExpRelated_FASN, ExpRelated_GCH1, CnvRelated_SUCLA2, Mut_KRAS, CnvRelated_GCH1, CancerType_Breast, ExpRelated_SDHA, ExpRelated_BHMT2, ExpRelated_SDHD	0.6 0.35 0.33 0.33 0.29 0.26 0.22 0.22 0.21 0.2	4.77726e-14	0.400213	0.000289163
SDHD	ExpRelated_SUCLG2, ExpRelated_FASN, CnvRelated_SLC25A10, ExpRelated_BHMT2, CnvRelated_SUCLA2, ExpRelated_LDHAL6B, ExpRelated_OXCT2, CnvRelated_SUCLG2, CnvRelated_FASN, CnvRelated_UROD	0.46 0.39 0.33 0.33 0.31 0.28 0.26 0.24 0.24 0.21	1.09466e-11	0.36358	0.000289163
SETDB1	ExpRelated_SETDB2, CancerType_Renal, Mut_SMAD4, ExpRelated_SUV39H1, CnvRelated_KMT2C, Mut_PTEN, Mut_CREBBP, CancerType_Neuroblastoma, Mut_CDKN2A, ExpRelated_EHMT2	0.58 0.56 0.3 0.22 0.21 0.21 0.2 0.17 0.13 0.13	3.30015e-11	0.355542	0.000289163
SGPL1	ExpRelated_ACAT1, ExpRelated_ACAA2, ExpRelated_VNN1, ExpRelated_ALDH3B1, ExpRelated_ACSL4, CnvRelated_COASY, ExpRelated_CYP4F2, ExpRelated_ACSL5, ExpRelated_VNN3, ExpRelated_PMVK	0.48 0.36 0.33 0.33 0.29 0.23 0.21 0.21 0.21 0.2	7.9702e-07	0.268553	0.000460128
SGSH	CancerType_Ovarian, CancerType_Colon, CancerType_Breast, CancerType_Pancreas, ExpCurrent_SGSH, Mut_STK11, Mut_RB1, ExpRelated_GNS, CnvRelated_GNS, Mut_TSHR	0.82 0.73 0.67 0.32 0.27 0.23 0.19 0.19 0.15 0.12	6.62631e-07	0.270433	0.000460128
SKIV2L2	ExpCurrent_SKIV2L2, ExpRelated_DEGS1, ExpRelated_MTMR1, CancerType_Melanoma, Mut_EGFR, CnvRelated_LHPP, Mut_ATM, CnvCurrent_SKIV2L2, Mut_NOTCH1, Mut_MSH2	0.47 0.46 0.4 0.33 0.23 0.21 0.19 0.19 0.14 0.13	3.18633e-06	0.253959	0.00129529
SLC16A3	ExpRelated_SLC16A1, ExpRelated_LDHAL6B, CancerType_Neuroblastoma, ExpRelated_ALDH1A1, CnvRelated_ALDH3A1, CnvRelated_SLC16A8, CnvRelated_LDHAL6A, Media, CnvCurrent_SLC16A3, CnvRelated_UEVLD	0.86 0.36 0.21 0.19 0.17 0.13 0.13 0.12 0.12 0.11	1.31103e-07	0.286359	0.000460128
SLC1A5	ExpCurrent_SLC1A5, Mut_SMAD4, CancerType_GBM, Mut_CTNNB1, Mut_CREBBP, Mut_NOTCH1, Mut_FLT3, Mut_SMARCA4, Mut_KRAS, Mut_SMO	0.73 0.43 0.32 0.27 0.26 0.2 0.18 0.16 0.16 0.16	1.45892e-05	0.23684	0.0046408
SLC25A1	ExpRelated_ALDH3B1, CnvRelated_ACAA1, CnvRelated_AMT, ExpRelated_PDHX, CnvRelated_ACOX2, ExpRelated_OGDH, Mut_KRAS, CnvRelated_BCKDHA, CnvRelated_PDHX, CancerType_Melanoma	0.42 0.26 0.24 0.24 0.24 0.19 0.19 0.18 0.18 0.18	1.8306e-07	0.283158	0.000460128
SLC25A11	ExpRelated_ARG2, ExpRelated_GOT2, ExpRelated_ALDH4A1, CnvRelated_ACO1, ExpRelated_GLUD1, ExpRelated_GLUD2, Mut_PTCH1, Mut_RUNX1, CancerType_Breast, CnvRelated_GLUD1	0.3 0.3 0.29 0.25 0.25 0.22 0.18 0.18 0.18 0.16	0.000396287	0.194476	0.0286003
SLC25A19	ExpRelated_RRM2, ExpRelated_DUT, CnvRelated_ACSS1, CnvRelated_NME6, Media, ExpRelated_NME7, CnvRelated_ACADVL, CnvRelated_NME4, ExpRelated_ACADM, ExpRelated_SLC25A1	0.52 0.49 0.26 0.25 0.25 0.24 0.23 0.22 0.19 0.17	1.19649e-06	0.264364	0.000460128
SLC25A22	CancerType_Melanoma, ExpRelated_ACSS1, ExpRelated_ACO2, Mut_PIK3CA, Mut_KMT2C, Mut_CREBBP, CnvRelated_ABAT, ExpRelated_ALDH18A1, CancerType_Ovarian, Mut_GATA1	0.38 0.36 0.33 0.33 0.31 0.23 0.23 0.22 0.2 0.18	4.01968e-06	0.251424	0.00171531
SLC25A26	ExpRelated_AHCY, ExpRelated_COQ3, ExpRelated_ALDH3B1, CnvRelated_MAT2A, ExpRelated_GAMT, ExpRelated_NNMT, CnvRelated_GNMT, ExpRelated_PEMT, CnvRelated_COQ3, Mut_CTNNB1	0.61 0.41 0.36 0.32 0.31 0.28 0.22 0.21 0.21 0.2	1.06661e-10	0.346741	0.000289163
SLC25A3	ExpRelated_MCCC2, ExpRelated_GCH1, CancerType_Melanoma, CancerType_Renal, ExpRelated_PPA2, CnvRelated_PPA2, ExpRelated_FPGS, ExpRelated_OXSM, CnvRelated_NT5M, CnvRelated_OXSM	0.45 0.28 0.23 0.22 0.22 0.2 0.19 0.18 0.18 0.16	6.58546e-10	0.332516	0.000289163
SLC26A7	ExpRelated_SLC26A9, CancerType_Neuroblastoma, CnvCurrent_SLC26A7, CancerType_GBM, ExpRelated_SLC26A6, ExpRelated_PAPSS1, ExpRelated_UROD, CancerType_Colon, Mut_FBXW7, ExpRelated_SLC26A11	0.45 0.38 0.37 0.33 0.26 0.24 0.23 0.22 0.19 0.18	6.30766e-05	0.219065	0.0111952
SLC26A9	Mut_KRAS, ExpRelated_STS, CnvRelated_SLC26A6, CnvRelated_SLC26A3, ExpCurrent_SLC26A9, ExpRelated_SLC26A7, Mut_PDGFRA, Mut_KDM6A, ExpRelated_SLC26A8, Mut_BRCA2	0.36 0.33 0.24 0.22 0.22 0.19 0.19 0.18 0.16 0.16	0.00150535	0.174555	0.0499566
SLC28A1	ExpRelated_NT5E, Mut_STK11, ExpRelated_FASN, ExpRelated_ADK, Mut_PDGFRA, Mut_KMT2C, ExpRelated_ADA, CnvRelated_NT5C2, ExpRelated_NT5C2, CnvRelated_FASN	0.35 0.34 0.29 0.27 0.24 0.23 0.17 0.17 0.17 0.16	0.00114262	0.17884	0.0460253
SLC33A1	CnvRelated_SAT2, CancerType_Lung NSCLC, ExpRelated_ESCO2, ExpRelated_EGFR, ExpRelated_CPT1A, ExpRelated_ACAT2, CnvRelated_ACADM, ExpRelated_MBOAT7, ExpRelated_LPGAT1, Mut_NF1	0.27 0.26 0.26 0.24 0.2 0.19 0.19 0.17 0.15 0.15	3.06756e-07	0.278128	0.000460128
SLC38A2	ExpRelated_SLC38A1, CnvRelated_SLC38A3, CancerType_Renal, ExpRelated_SLC7A2, Mut_STK11, CancerType_Melanoma, Media, CancerType_GBM, ExpRelated_SLC6A14, ExpRelated_SLC7A3	0.47 0.39 0.37 0.34 0.24 0.23 0.2 0.19 0.18 0.16	1.00141e-06	0.266208	0.000460128
SLC3A2	Media, ExpRelated_SLC1A4, ExpRelated_TYR, ExpRelated_SLC1A3, ExpRelated_SLC1A1, ExpRelated_SLC38A4, Mut_CIC, ExpRelated_SLC7A3, CnvRelated_AMY1A, ExpRelated_SLC7A8	1.34 0.36 0.35 0.33 0.26 0.25 0.22 0.22 0.21 0.21	4.57569e-12	0.369779	0.000289163
SLC4A7	Media, CancerType_Ovarian, Mut_KMT2C, CancerType_GBM, Mut_TNFAIP3, CancerType_Melanoma, CancerType_Pancreas, CancerType_Renal, Mut_NOTCH2, CancerType_Esophageal	1.56 0.51 0.5 0.47 0.37 0.37 0.3 0.22 0.22 0.21	5.68647e-09	0.314666	0.000289163
SLC5A3	ExpRelated_HK3, ExpRelated_HKDC1, ExpRelated_PLD2, ExpRelated_AKR1B1, ExpRelated_GANC, ExpRelated_AKR7A2, ExpRelated_FASN, ExpRelated_SLC2A11, CnvRelated_ACO2, ExpRelated_SLC2A8	0.58 0.43 0.38 0.34 0.31 0.26 0.24 0.22 0.19 0.19	1.00493e-08	0.309748	0.000289163
SLC6A5	ExpRelated_SLC12A4, CnvRelated_LPO, CnvRelated_SLC26A6, ExpRelated_SLC6A9, CnvRelated_SLC12A4, Mut_FBXW7, ExpRelated_SLC4A9, CancerType_Breast, CnvRelated_SLC12A5, ExpRelated_SLC4A8	0.49 0.47 0.3 0.27 0.24 0.22 0.21 0.17 0.17 0.14	0.00137186	0.176009	0.0482199
SLC6A9	ExpRelated_SLC12A3, Mut_CASP8, ExpRelated_SLC12A6, ExpRelated_SLC4A8, ExpRelated_SLC4A2, ExpRelated_TMEM27, CancerType_Colon, Mut_PTEN, CancerType_Breast, Mut_KMT2C	0.59 0.27 0.23 0.21 0.21 0.16 0.16 0.16 0.15 0.15	0.00028921	0.198901	0.0246146
SLC7A1	Media, ExpRelated_SLC7A6, ExpRelated_SLC7A2, ExpRelated_SLC38A3, Mut_TP53, Mut_CDKN2A, Mut_PTCH1, Mut_MSH6, CancerType_Colon, ExpRelated_SLC7A9	1.7 1.01 0.41 0.4 0.29 0.17 0.15 0.14 0.14 0.14	4.07886e-31	0.581915	0.000289163
SLC7A11	Media, ExpRelated_PFKL, Mut_MAP3K1, ExpRelated_SLC17A6, ExpRelated_SLC1A2, CnvRelated_SLC3A2, CnvRelated_PFKM, ExpRelated_SLC17A8, ExpRelated_SLC1A3, Mut_CSF1R	1.01 0.25 0.22 0.2 0.18 0.17 0.16 0.14 0.12 0.12	2.73445e-10	0.339475	0.000289163
SLC7A5	Media, CancerType_GBM, ExpRelated_SLC38A3, Mut_KRAS, Mut_CDKN2A, Mut_PTCH1, Mut_MSH2, Mut_PTEN, Mut_BRCA1, Mut_ALK	1.33 0.44 0.44 0.28 0.27 0.27 0.26 0.18 0.18 0.16	3.03644e-15	0.417189	0.000289163
SLCO1A2	ExpRelated_ABCB11, ExpRelated_SLCO4A1, ExpRelated_NUDT12, ExpRelated_SULT1A1, CnvRelated_SLCO1B3, ExpRelated_SLCO3A1, CnvRelated_ABCC3, CnvCurrent_SLCO1A2, CnvRelated_SLCO1C1, ExpRelated_STS	0.63 0.4 0.35 0.29 0.26 0.26 0.24 0.23 0.21 0.2	1.00705e-05	0.241127	0.00391537
SMPD3	ExpRelated_ASAH1, Mut_KRAS, ExpRelated_STS, ExpRelated_GALC, CnvRelated_ENTPD4, ExpRelated_PPAP2B, Mut_ATRX, CancerType_Gastric, Mut_ALK, Mut_VHL	0.51 0.28 0.28 0.2 0.17 0.14 0.14 0.14 0.14 0.12	0.00120422	0.178031	0.0468906
SOD2	Media, ExpRelated_COX6B2, CancerType_GBM, ExpRelated_ENTPD1, ExpRelated_ACOX1, ExpRelated_COX6A1, CancerType_Melanoma, CancerType_Pancreas, Mut_KRAS, ExpRelated_COX7C	0.49 0.31 0.3 0.29 0.25 0.24 0.24 0.21 0.21 0.19	0.000187451	0.204841	0.0205349
SPCS2	ExpRelated_SPCS1, CancerType_Neuroblastoma, CnvCurrent_SPCS2, ExpCurrent_SPCS2, CnvRelated_SPCS3, Mut_JAK2, Mut_NF2, Mut_KDM6A, Mut_MAP2K1, Media	0.5 0.47 0.3 0.26 0.23 0.22 0.2 0.16 0.16 0.15	0.000979809	0.181189	0.0432024
SPCS3	CnvCurrent_SPCS3, CancerType_GBM, ExpCurrent_SPCS3, ExpRelated_SPCS1, Mut_RET, Mut_RB1, Mut_MET, CancerType_Ovarian, Mut_PTEN, Mut_AR	0.98 0.86 0.68 0.45 0.33 0.22 0.21 0.2 0.19 0.15	3.98051e-15	0.415563	0.000289163
ST3GAL6	Mut_KRAS, ExpRelated_ST6GALNAC3, ExpRelated_GCNT2, ExpRelated_ST3GAL2, ExpRelated_ST6GALNAC2, CancerType_Lung NSCLC, CancerType_Colon, Mut_VHL, ExpCurrent_ST3GAL6, Mut_CREBBP	0.42 0.29 0.29 0.22 0.21 0.2 0.2 0.19 0.18 0.18	0.00043003	0.193312	0.0294853
TH	Mut_KRAS, ExpCurrent_TH, ExpRelated_OGDHL, CancerType_Pancreas, ExpRelated_SLC3A2, ExpRelated_BCKDHB, CancerType_Lung NSCLC, CancerType_Colon, Mut_SMARCA4, ExpRelated_PCBD1	0.31 0.25 0.24 0.23 0.19 0.19 0.16 0.15 0.14 0.13	0.00108692	0.179607	0.0453333
THTPA	CancerType_Colon, CancerType_Pancreas, Mut_KDM6A, CnvCurrent_THTPA, ExpRelated_TPK1, Mut_PIK3CA, ExpRelated_SLC19A1, Mut_MSH2, Mut_CDC73, Mut_NF1	0.48 0.42 0.29 0.28 0.24 0.24 0.22 0.21 0.19 0.16	0.000167419	0.206362	0.0201592
TPK1	CancerType_Breast, CancerType_Renal, Mut_CDH1, Mut_EGFR, CancerType_Melanoma, ExpCurrent_TPK1, Media, Mut_GNAQ, CancerType_Neuroblastoma, Mut_DNMT1	0.76 0.64 0.37 0.25 0.24 0.2 0.19 0.14 0.14 0.14	1.63309e-06	0.261107	0.00110205
TSTA3	CancerType_GBM, ExpRelated_SLC35C1, CnvRelated_RPE, CancerType_Renal, Mut_CDH1, Mut_BRAF, CancerType_Neuroblastoma, Mut_BRCA1, Mut_NOTCH1, Mut_GNAS	0.28 0.27 0.27 0.27 0.24 0.23 0.21 0.21 0.2 0.2	4.19593e-05	0.224158	0.00885358
TXNRD1	ExpCurrent_TXNRD1, ExpRelated_RRM2, Mut_FBXW7, Mut_CREBBP, CancerType_Liver, Mut_APC, CancerType_Melanoma, Mut_GNAS, CnvRelated_RRM2, CancerType_Neuroblastoma	0.47 0.32 0.28 0.26 0.24 0.23 0.22 0.21 0.2 0.2	5.05764e-05	0.221839	0.00963073
TYMS	Media, ExpRelated_DCTD, ExpRelated_MTHFD2L, ExpCurrent_TYMS, CnvRelated_DHFR, Mut_APC, CancerType_GBM, Mut_EGFR, ExpRelated_SLC25A1, CnvRelated_TK2	0.61 0.35 0.33 0.29 0.26 0.24 0.21 0.19 0.19 0.17	8.02054e-06	0.243721	0.00327467
UAP1	ExpRelated_UAP1L1, ExpRelated_SLC35D2, ExpRelated_KIAA0319, ExpCurrent_UAP1, CnvRelated_NME1, ExpRelated_ACOT8, ExpRelated_PIGQ, CnvRelated_CMPK1, Mut_MLH1, Mut_KRAS	1.2 0.33 0.32 0.28 0.25 0.21 0.2 0.2 0.17 0.16	7.73115e-16	0.425272	0.000289163
UEVLD	CancerType_Melanoma, ExpRelated_LDHB, ExpRelated_SLC26A2, Media, ExpCurrent_UEVLD, ExpRelated_ALDH3B1, Mut_PTEN, ExpRelated_ABCD1, CnvRelated_SLC16A8, CancerType_Liver	0.35 0.29 0.26 0.25 0.2 0.2 0.2 0.18 0.18 0.18	2.66996e-07	0.279491	0.000460128
UGCG	ExpCurrent_UGCG, ExpRelated_UGT2B28, CnvRelated_ACSS2, ExpRelated_UGT1A4, ExpRelated_DHCR24, CancerType_Urinary tract, Mut_ARID1A, CnvRelated_XYLT2, ExpRelated_UGT1A6, ExpRelated_UGT2B4	0.79 0.31 0.29 0.27 0.23 0.23 0.21 0.2 0.2 0.18	3.20518e-06	0.253895	0.00129529
UMPS	ExpRelated_SLC35D2, ExpRelated_ENPP1, Media, ExpRelated_ENPP2, CancerType_Breast, ExpRelated_APRT, Mut_PTCH1, Mut_AR, CnvRelated_CMPK1, CancerType_GBM	0.49 0.45 0.43 0.39 0.36 0.28 0.28 0.22 0.2 0.19	7.00988e-12	0.366764	0.000289163
UQCRB	ExpRelated_XDH, ExpRelated_COX5A, ExpRelated_UQCRC1, ExpRelated_COX6C, CnvRelated_UQCRC1, ExpRelated_COX6B2, ExpRelated_COX7A1, ExpRelated_UQCR11, ExpRelated_VNN2, CnvRelated_COX5A	0.46 0.33 0.32 0.24 0.19 0.18 0.18 0.18 0.17 0.17	9.96911e-11	0.347256	0.000289163
UQCRC1	ExpRelated_COX6A1, ExpRelated_XDH, ExpRelated_VNN1, ExpRelated_UQCRC2, ExpRelated_COX5B, CnvRelated_ALDH2, CnvRelated_COX5A, ExpRelated_COX6B2, CnvRelated_COX7A2L, ExpRelated_VNN2	0.49 0.48 0.37 0.29 0.28 0.27 0.26 0.26 0.25 0.24	2.27555e-12	0.374649	0.000289163
UQCRC2	ExpRelated_UQCRH, ExpRelated_XDH, ExpRelated_COX6A1, ExpRelated_COX7A2L, ExpRelated_COX7A1, ExpRelated_VNN1, CnvRelated_VNN2, CnvRelated_ALDH3A2, CnvRelated_COX6B1, ExpCurrent_UQCRC2	0.46 0.42 0.4 0.29 0.27 0.24 0.24 0.23 0.21 0.18	4.50012e-10	0.335552	0.000289163
UQCRQ	ExpRelated_XDH, ExpRelated_UQCRC1, ExpCurrent_UQCRQ, CnvCurrent_UQCRQ, ExpRelated_COX6A1, CnvRelated_COX6A1, ExpRelated_UQCR11, ExpRelated_COX7A2, CnvRelated_ALDH7A1, CnvRelated_UQCRB	0.34 0.31 0.28 0.26 0.24 0.23 0.22 0.22 0.21 0.2	2.68534e-09	0.321011	0.000289163
UROD	ExpRelated_PLOD2, ExpRelated_GCH1, Media, ExpRelated_SLC26A1, ExpRelated_PLOD1, CnvRelated_ENTPD3, CnvRelated_SLC26A6, Mut_KRAS, ExpRelated_PLOD3, ExpRelated_SUOX	0.59 0.4 0.36 0.3 0.29 0.28 0.27 0.25 0.24 0.22	1.76271e-14	0.406467	0.000289163
UROS	CancerType_Ovarian, Media, Mut_CBL, CancerType_Renal, ExpCurrent_UROS, CancerType_Gastric, Mut_KRAS, CnvRelated_HMBS, CancerType_Breast, ExpRelated_UROD	0.61 0.51 0.45 0.42 0.31 0.3 0.23 0.21 0.17 0.16	0.000645589	0.187423	0.0347264
